# Supplementary material for: Oxidative stress and protein damage responses mediate artemisinin resistance in malaria parasites
Source: PLoS Pathog. 2018 Mar 14;14(3):e1006930. doi: 10.1371/journal.ppat.1006930 (PMC5868857; doi:10.1371/journal.ppat.1006930)
Supplement: S1 File — Differentially expressed genes between 6A-R vs 6A (S1A File) and 11C-R vs 11C (S1B File) were identified using pairwise student’s t-test and corrected by expression permutation (n = 1000) across timepoints. FDR was estimated by expression permutation across genes (n = 1000). Significantly up- and downregulated genes were identified at corrected p-value < 0.05 and FDR < 0.25. (XLSX) [file ppat.1006930.s016.xlsx]

## Sheet: S1A. 6A-R vs 6A 10-20 HPI
	GENE ID	Gene Description	Corrected p-value	FDR
UPREGULATED	PF3D7_1213200	conserved Plasmodium protein, unknown function	0	0.213056
	PF3D7_0727200	cysteine desulfurase, putative	0	0.186586
	PF3D7_1456700	conserved Plasmodium protein, unknown function	0	0.082521
	PF3D7_0825400	conserved Plasmodium protein, unknown function	0	0.086929
	PF3D7_0624200	conserved Plasmodium protein, unknown function	0	0.209104
	PF3D7_1457000	signal peptide peptidase	0	0.201657
	PF3D7_1140100	vacuolar ATP synthase subunit f, putative	0	0.148269
	PF3D7_0211200	ras-related protein Rab-5A	0	0.24218
	PF3D7_0800700	surface-associated interspersed protein 8.3 (SURFIN 8.3)	0	0.232231
	PF3D7_1364700	conserved Plasmodium protein, unknown function, pseudogene	0	0.213828
	PF3D7_0814700	conserved Plasmodium protein, unknown function	0	0.193848
	PF3D7_0630200	secreted ookinete protein, putative	0	0.229695
	PF3D7_0830600	Plasmodium exported protein (PHISTc), unknown function	0	0.129654
	PF3D7_1466300	26S proteasome regulatory subunit, putative	0	0.100325
	PF3D7_1466600	conserved Plasmodium protein, unknown function	0	0.160531
	PF3D7_0607400	G-protein associated signal transduction protein, putative	0	0.058434
	PF3D7_1454700	6-phosphogluconate dehydrogenase, decarboxylating, putative	0	0.038097
	PF3D7_0623000	chorismate synthase	0	0.226536
	PF3D7_0816700	conserved Plasmodium protein, unknown function	0	0.172972
	PF3D7_0802400	conserved Plasmodium protein, unknown function	0	0.110165
	PF3D7_0709100	Cg1 protein	0	0.152928
	PF3D7_1454900	conserved Plasmodium protein, unknown function	0	0.169418
	PF3D7_1106000	RuvB-like helicase 2	0	0.197024
	PF3D7_0605600	nucleoside diphosphate kinase, putative	0	0.170347
	PF3D7_1329900	conserved Plasmodium protein, unknown function	0	0.108464
	PF3D7_1016500	Plasmodium exported protein (PHISTc), unknown function	0	0.135859
	PF3D7_1335300	reticulocyte binding protein 2 homologue b	0.001	0.202318
	PF3D7_0315400	conserved Plasmodium protein, unknown function	0.001	0.097999
	PF3D7_0113400	Plasmodium exported protein, unknown function	0.001	0.187851
	PF3D7_0931600	conserved protein, unknown function	0.001	0.14981
	PF3D7_0906400	dynein light intermediate chain 2, cytosolic	0.001	0.241663
	PF3D7_0310700	sybindin-like protein, putative	0.001	0.204084
	PF3D7_1438900	thioredoxin peroxidase 1	0.001	0.236385
	PF3D7_0522100	conserved Plasmodium protein, unknown function	0.001	0.086104
	PF3D7_1457900	conserved Plasmodium protein, unknown function	0.001	0.11877
	PF3D7_1021600	deoxyribose-phosphate aldolase, putative	0.001	0.228902
	PF3D7_0720600	conserved Plasmodium protein, unknown function	0.001	0.188163
	PF3D7_1321000	conserved Plasmodium protein, unknown function	0.001	0.145005
	PF3D7_1364500	exosome complex exonuclease, putative	0.001	0.210259
	PF3D7_1361400	actin-depolymerizing factor 2	0.001	0.16287
	PF3D7_1226800	ataxin-3, putative	0.001	0.190776
	PF3D7_0409100	U4/U6 small nuclear ribonucleoprotein PRP31, putative	0.001	0.169202
	PF3D7_1243900	double C2-like domain-containing protein	0.001	0.145038
	PF3D7_1454200	conserved Plasmodium protein, unknown function	0.001	0.160816
	PF3D7_1456800	V-type H(+)-translocating pyrophosphatase, putative	0.001	0.09181
	PF3D7_1455300	conserved Plasmodium protein, unknown function	0.001	0.116919
	PF3D7_0814600	conserved Plasmodium protein, unknown function	0.001	0.077938
	PF3D7_1400400	rifin | PIR protein	0.001	0.200027
	PF3D7_0918300	eukaryotic translation initiation factor 3 subunit 5, putative	0.001	0.224518
	PF3D7_1230600	sun-family protein, putative	0.001	0.220518
	PF3D7_0922200	S-adenosylmethionine synthetase	0.001	0.115683
	PF3D7_1108500	succinyl-CoA synthetase alpha subunit, putative	0.001	0.209194
	PF3D7_0624300	conserved Plasmodium protein, unknown function	0.001	0.169679
	PF3D7_1120600	conserved Plasmodium protein, unknown function	0.001	0.191277
	PF3D7_0616100	conserved Plasmodium protein, unknown function	0.002	0.171857
	PF3D7_0522300	S-adenosylmethionine-dependent methyltransferase, putative	0.002	0.231527
	PF3D7_1343600	UDP-N-acetylglucosamine pyrophosphorylase, putative	0.002	0.15581
	PF3D7_1367500	NADH-cytochrome b5 reductase, putative	0.002	0.177294
	PF3D7_0629000	conserved protein, unknown function	0.002	0.145975
	PF3D7_1306400	26S proteasome regulatory subunit, putative	0.002	0.163424
	PF3D7_1213600	dynein light chain 1, putative	0.002	0.240708
	PF3D7_0505100	conserved Plasmodium protein, unknown function	0.002	0.206972
	PF3D7_1454400	aminopeptidase P	0.002	0.202681
	PF3D7_0501000	Plasmodium exported protein, unknown function	0.002	0.199427
	PF3D7_1133600	conserved Plasmodium protein, unknown function	0.002	0.120935
	PF3D7_1247100	conserved Plasmodium protein, unknown function	0.002	0.212395
	PF3D7_1457200	thioredoxin 1	0.002	0.120008
	PF3D7_1226000	conserved Plasmodium protein, unknown function	0.002	0.247769
	PF3D7_1029700	conserved Plasmodium protein, unknown function	0.002	0.1812
	PF3D7_1478100	Plasmodium exported protein (hyp13), unknown function	0.002	0.193203
	PF3D7_0419500	conserved Plasmodium membrane protein, unknown function	0.002	0.230929
	PF3D7_0710300	conserved Plasmodium membrane protein, unknown function	0.002	0.203704
	PF3D7_0216400	vacuolar protein sorting-associated protein 45, putative	0.002	0.156787
	PF3D7_1367800	secreted ookinete protein, putative	0.002	0.217674
	PF3D7_1141900	inner membrane complex protein 1b, putative	0.002	0.233697
	PF3D7_1329200	conserved Plasmodium protein, unknown function	0.002	0.200173
	PF3D7_0816600	chaperone protein ClpB1	0.002	0.170291
	PF3D7_0933500	gamma-tubulin complex component, putative	0.002	0.243111
	PF3D7_0937300	rifin | PIR protein	0.002	0.20493
	PF3D7_1311300	ATP synthase subunit gamma, mitochondrial	0.002	0.193314
	PF3D7_1322900	conserved Plasmodium protein, unknown function	0.002	0.187975
	PF3D7_0604600	DNA helicase, putative	0.002	0.197182
	PF3D7_1445900	DEAD/DEAH box ATP-dependent RNA helicase, putative	0.002	0.227048
	PF3D7_0517400	FACT complex subunit SPT16, putative	0.002	0.22872
	PF3D7_0936700	lysophospholipase, putative	0.002	0.19979
	PF3D7_1106400	conserved Plasmodium protein, unknown function	0.003	0.23698
	PF3D7_1454600	mitochondrial ribosomal protein S11 precursor, putative	0.003	0.160058
	PF3D7_1036600	conserved Plasmodium protein, unknown function	0.003	0.161002
	PF3D7_1455200	methyltransferase, putative	0.003	0.229391
	PF3D7_0934500	vacuolar ATP synthase subunit e, putative	0.003	0.171559
	PF3D7_1454500	nifU protein, putative	0.003	0.212388
	PF3D7_0902700	Plasmodium exported protein (PHISTb), unknown function, pseudogene	0.003	0.247671
	PF3D7_1117500	tyrosine--tRNA ligase	0.003	0.194479
	PF3D7_0107100	conserved Plasmodium protein, unknown function	0.003	0.231316
	PF3D7_0812900	probable protein, unknown function	0.003	0.245738
	PF3D7_1447000	40S ribosomal protein S2, putative	0.003	0.163439
	PF3D7_1415300	RNA-binding protein Nova-1, putative	0.003	0.203932
	PF3D7_1455400	hemolysin, putative	0.003	0.218216
	PF3D7_1406700	phosphatase, putative	0.003	0.237801
	PF3D7_1001200	acyl-CoA binding protein, isoform 2, ACBP2	0.003	0.239157
	PF3D7_1419800	glutathione reductase	0.003	0.158913
	PF3D7_0502900	mitochondrial inner membrane TIM10 associated protein, putative	0.003	0.193173
	PF3D7_1104700	RNA polymerase subunit, putative	0.003	0.173498
	PF3D7_1365600	DNA topoisomerase VI, b subunit, putative	0.003	0.223157
	PF3D7_1455700	conserved Plasmodium protein, unknown function	0.004	0.24616
	PF3D7_1115800	conserved Plasmodium protein, unknown function	0.004	0.218672
	PF3D7_1457500	vacuolar protein sorting-associated protein 4	0.004	0.1958
	PF3D7_0611600	conserved Plasmodium protein, unknown function	0.004	0.220055
	PF3D7_1366600	signal recognition particle receptor alpha subunit	0.004	0.195905
	PF3D7_1351600	glycerol kinase	0.004	0.245841
	PF3D7_0820100	conserved Plasmodium protein, unknown function	0.004	0.228412
	PF3D7_1356000	conserved Plasmodium protein, unknown function	0.004	0.179075
	PF3D7_0723100	conserved Plasmodium protein, unknown function	0.004	0.210914
	PF3D7_0801500	conserved Plasmodium protein, unknown function	0.004	0.242554
	PF3D7_1012300	ubiquinol-cytochrome c reductase complex subunit, putative	0.004	0.185975
	PF3D7_1363400	polyubiquitin binding protein, putative	0.004	0.231527
	PF3D7_1352500	thioredoxin-related protein, putative	0.005	0.236849
	PF3D7_1106300	exonuclease, putative	0.005	0.23994
	PF3D7_0903000	conserved protein, unknown function	0.005	0.241042
	PF3D7_0827900	protein disulfide isomerase	0.005	0.22484
	PF3D7_1117800	DNA mismatch repair protein MLH	0.005	0.240145
	PF3D7_1475000	mediator complex subunit 31, putative	0.005	0.239497
	PF3D7_0107900	conserved Plasmodium protein, unknown function	0.005	0.219991
	PF3D7_1453100	dynactin subunit 4, putative	0.005	0.228912
	PF3D7_0731300	Plasmodium exported protein (PHISTb), unknown function	0.005	0.230011
	PF3D7_1403000	conserved Plasmodium protein, unknown function	0.005	0.246473
	PF3D7_0212000	GDP-fructose:GMP antiporter, putative	0.005	0.241756
	PF3D7_1134800	coatomer delta subunit, putative	0.005	0.22866
	PF3D7_1329400	AMP deaminase, putative	0.005	0.222984
	PF3D7_1469500	conserved Plasmodium protein, unknown function	0.005	0.244386
	PF3D7_0321300	conserved Plasmodium protein, unknown function	0.006	0.246577
	PF3D7_1416900	prefoldin subunit 2, putative	0.006	0.234057
	PF3D7_0907100	conserved Plasmodium protein, unknown function	0.006	0.244729
	PF3D7_1457600	conserved Plasmodium protein, unknown function	0.006	0.243176
	PF3D7_1129500	A/G-specific adenine glycosylase, putative	0.006	0.231816
	PF3D7_1470800	conserved Plasmodium protein, unknown function	0.006	0.241029
	PF3D7_1405300	conserved Plasmodium protein, unknown function	0.006	0.238111
	PF3D7_1303100	methyltransferase-like protein, putative	0.006	0.228996
	PF3D7_1224700	conserved Plasmodium protein, unknown function	0.006	0.225419
	PF3D7_1211500	mitochondrial ribosomal protein S18 precursor, putative	0.006	0.220299
	PF3D7_1354500	adenylosuccinate synthetase	0.006	0.233134
	PF3D7_1459800	bax inhibitor 1, putative	0.007	0.245257
	PF3D7_0531200	mitochondrial ribosomal protein S16 precursor, putative	0.007	0.249946
	PF3D7_0608800	ornithine aminotransferase	0.007	0.249201
	PF3D7_1216200	glycerol-3-phosphate dehydrogenase, putative	0.007	0.23539
	PF3D7_1234700	CPW-WPC family protein	0.007	0.221023
	PF3D7_0210700	syntaxin, Qa-SNARE family	0.007	0.247931
	PF3D7_0726700	conserved Plasmodium protein, unknown function	0.008	0.248419
	PF3D7_1366200	conserved Plasmodium protein, unknown function	0.008	0.224204
	PF3D7_1245500	conserved Plasmodium protein, unknown function	0.008	0.23829
	PF3D7_1472400	M1-family alanyl aminopeptidase, putative	0.008	0.219315
	PF3D7_0727500	conserved Plasmodium protein, unknown function	0.008	0.247747
	PF3D7_0526200	ADP-ribosylation factor GTPase-activating protein, putative	0.009	0.249518
	PF3D7_1455500	gamma-adaptin, putative	0.009	0.220227
	PF3D7_1011900	heme oxygenase	0.009	0.240758
	PF3D7_1355600	conserved Plasmodium protein, unknown function	0.01	0.245812
	PF3D7_1215300	10 kDa chaperonin	0.01	0.239725
	PF3D7_0818300	dynactin subunit 6, putative	0.01	0.240861
	PF3D7_0315000	zinc finger protein, putative	0.011	0.243221
	PF3D7_0317900	conserved Plasmodium protein, unknown function	0.011	0.249593
	PF3D7_1368600	mitochondrial import inner membrane translocase subunit TIM9, putative	0.012	0.244038
	PF3D7_1037100	pyruvate kinase 2	0.013	0.248085
DOWNREGULATED	PF3D7_1030100	pre-mRNA-splicing factor ATP-dependent RNA helicase PRP22, putative	0	0.123831
	PF3D7_0220800	cytoadherence linked asexual protein 2	0	0.175552
	PF3D7_0712900	erythrocyte membrane protein 1, PfEMP1	0	0.096944
	PF3D7_1372600	rifin | PIR protein	0	0.158502
	PF3D7_1372500	stevor, pseudogene | PIR protein, pseudogene	0	0.116005
	PF3D7_1351200	conserved Plasmodium protein, unknown function	0	0.136401
	PF3D7_1344200	heat shock protein 110, putative	0	0.144392
	PF3D7_1326500	conserved Plasmodium protein, unknown function	0	0.186528
	PF3D7_1366300	conserved Plasmodium protein, unknown function	0	0.093539
	PF3D7_0821100	protein kinase 1	0	0.108629
	PF3D7_0400400	erythrocyte membrane protein 1, PfEMP1	0	0.053167
	PF3D7_1252100	rhoptry neck protein 3	0	0.09815
	PF3D7_0321000	conserved Plasmodium protein, unknown function	0	0.184328
	PF3D7_1300400	rifin | PIR protein	0	0.086707
	PF3D7_1000100	erythrocyte membrane protein 1, PfEMP1	0	0.145855
	PF3D7_0207600	serine repeat antigen 5	0	0.130129
	PF3D7_1300300	erythrocyte membrane protein 1, PfEMP1	0	0.006552
	PF3D7_1301300	Plasmodium exported protein (PHISTa-like), unknown function, pseudogene	0	0.086785
	PF3D7_0300900	stevor-like | PIR protein	0	0.228376
	PF3D7_0614700	conserved Plasmodium protein, unknown function	0	0.129923
	PF3D7_0800200	erythrocyte membrane protein 1, PfEMP1	0	0.074341
	PF3D7_1417200	NOT family protein, putative	0	0.0623
	PF3D7_1110400	asparagine-rich antigen	0	0.220842
	PF3D7_0600400	erythrocyte membrane protein 1, PfEMP1	0	0.172233
	PF3D7_1441100	conserved Plasmodium protein, unknown function	0.001	0.167562
	PF3D7_1035800	probable protein, unknown function	0.001	0.174715
	PF3D7_1118600	histone acetyltransferase	0.001	0.12319
	PF3D7_1301500	Plasmodium exported protein (PHISTa), unknown function	0.001	0.196349
	PF3D7_0922800	conserved Plasmodium protein, unknown function	0.001	0.23087
	PF3D7_0600200	erythrocyte membrane protein 1, PfEMP1	0.001	0.110762
	PF3D7_0404600	conserved Plasmodium membrane protein, unknown function	0.001	0.155015
	PF3D7_1026600	conserved Plasmodium protein, unknown function	0.001	0.213202
	PF3D7_0617500	rifin, pseudogene | PIR protein, pseudogene	0.001	0.164585
	PF3D7_0702000	Plasmodium exported protein (hyp12), unknown function	0.001	0.13274
	PF3D7_1139100	RNA-binding protein, putative	0.001	0.18712
	PF3D7_0712400	erythrocyte membrane protein 1, PfEMP1	0.001	0.215439
	PF3D7_1445200	RNA helicase, putative	0.001	0.099952
	PF3D7_0518200	SWIB/MDM2 domain-containing protein, putative	0.001	0.194506
	PF3D7_0800300	erythrocyte membrane protein 1, PfEMP1	0.001	0.0204
	PF3D7_1322100	variant-silencing SET protein	0.001	0.131019
	PF3D7_1300200	rifin | PIR protein	0.001	0.192505
	PF3D7_1108000	IWS1-like protein, putative	0.001	0.136833
	PF3D7_0722600	nucleolar rRNA processing protein, putative	0.001	0.177491
	PF3D7_0512200	glutathione synthetase	0.001	0.202106
	PF3D7_1408200	transcription factor with AP2 domain(s)	0.001	0.156906
	PF3D7_0303000	N-ethylmaleimide-sensitive fusion protein	0.002	0.153486
	PF3D7_1116800	heat shock protein 101 | chaperone protein ClpB2	0.002	0.181188
	PF3D7_1356800	serine/threonine protein kinase, putative	0.002	0.216539
	PF3D7_0506800	transcription factor 25, putative	0.002	0.179129
	PF3D7_1101100	rifin | PIR protein	0.002	0.226706
	PF3D7_1027100	small subunit rRNA processing stabilizing factor, putative	0.002	0.230355
	PF3D7_0114800	Plasmodium exported protein (hyp7), unknown function	0.002	0.219638
	PF3D7_0519400	40S ribosomal protein S24, putative	0.002	0.162691
	PF3D7_1005000	methionine--tRNA ligase, putative	0.002	0.124634
	PF3D7_1220300	cell cycle associated protein, putative	0.002	0.169064
	PF3D7_0733000	erythrocyte membrane protein 1, PfEMP1	0.002	0.175127
	PF3D7_0300100	erythrocyte membrane protein 1, PfEMP1	0.002	0.186981
	PF3D7_0401900	acyl-CoA synthetase	0.002	0.160605
	PF3D7_1230200	vacuolar transporter chaperone, putative, pseudogene	0.002	0.232237
	PF3D7_1251600	conserved Plasmodium protein, unknown function	0.003	0.174755
	PF3D7_1420100	conserved Plasmodium protein, unknown function	0.003	0.207534
	PF3D7_0920700	conserved Plasmodium protein, unknown function	0.003	0.243337
	PF3D7_0812500	RNA-binding protein, putative	0.003	0.246786
	PF3D7_1241900	tetratricopeptide repeat protein, putative	0.003	0.210734
	PF3D7_1351000	phosphatidylinositol transfer protein, putative	0.003	0.1659
	PF3D7_1147300	conserved Plasmodium protein, unknown function	0.003	0.240573
	PF3D7_1207200	conserved Plasmodium protein, unknown function	0.003	0.238991
	PF3D7_1436400	conserved Plasmodium protein, unknown function	0.003	0.238588
	PF3D7_1122600	conserved Plasmodium protein, unknown function	0.003	0.184529
	PF3D7_1241700	replication factor C subunit 4, putative	0.003	0.185524
	PF3D7_1238300	cell cycle control protein, putative	0.003	0.150941
	PF3D7_1008100	conserved Plasmodium protein, unknown function	0.003	0.155961
	PF3D7_1102900	Plasmodium exported protein (hyp11), unknown function	0.003	0.18447
	PF3D7_1235300	CCR4-NOT transcription complex subunit 4, putative	0.003	0.16343
	PF3D7_1405900	RNA-binding protein, putative	0.004	0.14994
	PF3D7_1406200	conserved Plasmodium protein, unknown function	0.004	0.22032
	PF3D7_1479000	acyl-CoA synthetase	0.004	0.203152
	PF3D7_0425300	Plasmodium exported protein (PHISTa), unknown function, pseudogene	0.004	0.204648
	PF3D7_0632000	rifin | PIR protein	0.004	0.22523
	PF3D7_0319500	RNA-binding protein, putative	0.004	0.212389
	PF3D7_0926500	conserved Plasmodium protein, unknown function	0.004	0.160181
	PF3D7_1345600	inner membrane complex protein	0.004	0.228694
	PF3D7_1305800	conserved Plasmodium protein, unknown function	0.004	0.209112
	PF3D7_0302300	erythrocyte membrane protein 1 (PfEMP1), pseudogene	0.004	0.135655
	PF3D7_0105300	cyclase-associated protein, putative	0.004	0.179758
	PF3D7_0704600	ubiquitin transferase, putative	0.004	0.18448
	PF3D7_1014600	transcriptional coactivator ADA2	0.004	0.189491
	PF3D7_0702300	sporozoite threonine and asparagine-rich protein	0.005	0.198763
	PF3D7_1447700	conserved Plasmodium protein, unknown function	0.005	0.235416
	PF3D7_0323700	U4/U6.U5 tri-snRNP-associated protein 1, putative	0.005	0.229538
	PF3D7_0829100	conserved protein, unknown function	0.005	0.235682
	PF3D7_1425500	conserved Plasmodium protein, unknown function	0.005	0.204295
	PF3D7_1330800	conserved Plasmodium protein, unknown function	0.006	0.246108
	PF3D7_1206500	Tat binding protein 1(TBP-1)-interacting protein, putative	0.006	0.167675
	PF3D7_0831400	Plasmodium exported protein, unknown function	0.006	0.233811
	PF3D7_1334200	chaperone binding protein, putative	0.006	0.246929
	PF3D7_1239300	conserved Plasmodium protein, unknown function	0.006	0.230352
	PF3D7_1112800	conserved Plasmodium protein, unknown function	0.006	0.236624
	PF3D7_0417400	conserved Plasmodium protein, unknown function	0.006	0.23847
	PF3D7_1313800	conserved Plasmodium membrane protein, unknown function	0.006	0.212248
	PF3D7_0201600	Plasmodium exported protein (PHISTb), unknown function	0.006	0.234396
	PF3D7_0700100	erythrocyte membrane protein 1, PfEMP1	0.007	0.239249
	PF3D7_0607600	conserved Plasmodium protein, unknown function	0.007	0.219641
	PF3D7_0532400	Plasmodium exported protein (PHISTb), unknown function	0.007	0.24038
	PF3D7_0315600	conserved Plasmodium protein, unknown function	0.007	0.230196
	PF3D7_1467100	DNA-3-methyladenine glycosylase, putative	0.007	0.246116
	PF3D7_1040300	rifin | PIR protein	0.008	0.19235
	PF3D7_0617400	erythrocyte membrane protein 1, PfEMP1	0.008	0.201592
	PF3D7_1208400	amino acid transporter, putative	0.008	0.217816
	PF3D7_0717200	conserved Plasmodium protein, unknown function	0.008	0.238049
	PF3D7_1244800	cytoplasmic translation machinery associated protein, putative	0.008	0.164215
	PF3D7_1302100	gamete antigen 27/25	0.008	0.20003
	PF3D7_1200300	rifin | PIR protein	0.008	0.233272
	PF3D7_1354000	conserved Plasmodium protein, unknown function	0.008	0.233069
	PF3D7_0720100	small subunit rRNA processing protein, putative	0.008	0.245632
	PF3D7_1200800	serine/threonine protein kinase, FIKK family	0.009	0.243415
	PF3D7_0723400	conserved Plasmodium protein, unknown function	0.009	0.239469
	PF3D7_1133100	conserved membrane protein, unknown function	0.009	0.222806
	PF3D7_0400500	rifin | PIR protein	0.009	0.249439
	PF3D7_0910300	conserved Plasmodium protein, unknown function	0.009	0.245343
	PF3D7_0831600	cytoadherence linked asexual protein 8	0.01	0.244759
	PF3D7_0201200	rifin | PIR protein	0.01	0.214558
	PF3D7_0600100	erythrocyte membrane protein 1 (PfEMP1), pseudogene	0.01	0.228209
	PF3D7_1241800	DEAD/DEAH box ATP-dependent RNA helicase, putative	0.011	0.244537
	PF3D7_0609900	conserved Plasmodium protein, unknown function	0.012	0.248505
	PF3D7_0420400	ribosome-recycling factor	0.013	0.24468
	PF3D7_1333800	conserved Plasmodium protein, unknown function	0.013	0.243673

## Sheet: S1B. 11C-R vs 11C 10-20 HPI
	GENE ID	Gene Description	Corrected p-value	FDR
UPREGULATED	PF3D7_1201200	Plasmodium exported protein (PHISTa-like), unknown function	0	0.164387
	PF3D7_1201300	liver stage associated protein 1	0	0.185662
	PF3D7_0710200	conserved Plasmodium protein, unknown function	0	0.157847
	PF3D7_1478100	Plasmodium exported protein (hyp13), unknown function	0	0.183538
	PF3D7_1427900	conserved protein, unknown function	0	0.085884
	PF3D7_1423000	GTPase, putative	0	0.065752
	PF3D7_0320800	ATP-dependent RNA helicase DDX6	0	0.220484
	PF3D7_1348300	elongation factor Tu, putative	0	0.239233
	PF3D7_1120400	alpha/beta hydrolase fold domain containing protein, putative	0	0.224899
	PF3D7_0310200	phd finger protein, putative	0	0.16881
	PF3D7_0716200	conserved Plasmodium protein, unknown function	0	0.159547
	PF3D7_0709200	Cg6 protein | glutaredoxin-like protein	0	0.205239
	PF3D7_0619900	splicing factor 3A subunit 2, putative	0	0.159102
	PF3D7_1415400	conserved Plasmodium protein, unknown function	0	0.162163
	PF3D7_1219000	formin 2	0	0.149778
	PF3D7_0705600	RNA helicase, putative	0	0.185053
	PF3D7_1224300	polyadenylate-binding protein, putative	0	0.19383
	PF3D7_0602600	conserved Plasmodium protein, unknown function	0	0.168783
	PF3D7_1434700	mitochondrial import inner membrane translocase subunit TIM17, putative	0	0.052615
	PF3D7_1200900	Plasmodium exported protein (PHISTc), unknown function	0	0.058199
	PF3D7_1104400	conserved protein, unknown function	0	0.077121
	PF3D7_1149100	Plasmodium exported protein, unknown function	0	0.074873
	PF3D7_1477000	Plasmodium exported protein (hyp17), unknown function, pseudogene	0	0.141151
	PF3D7_0910200	conserved Plasmodium protein, unknown function	0	0.149939
	PF3D7_0703900	conserved Plasmodium membrane protein, unknown function	0	0.019675
	PF3D7_1442900	protein transport protein SEC7, putative	0	0.090575
	PF3D7_1478600	EMP1-trafficking protein	0	0.082185
	PF3D7_1019900	autophagy-related protein 8	0	0.047915
	PF3D7_1008400	26S proteasome regulatory subunit 4, putative	0	0.120037
	PF3D7_1476400	serine/threonine protein kinase, FIKK family, pseudogene	0	0.009905
	PF3D7_1476000	conserved Plasmodium protein, unknown function	0	0.008059
	PF3D7_1200800	serine/threonine protein kinase, FIKK family	0	0.033237
	PF3D7_1476800	lysophospholipase, putative	0	0.021582
	PF3D7_0523000	multidrug resistance protein	0	0.054794
	PF3D7_0208400	conserved Plasmodium protein, unknown function	0	0.037445
	PF3D7_0830300	sporozoite invasion-associated protein 2	0	0.101175
	PF3D7_1472200	histone deacetylase, putative	0	0.211886
	PF3D7_1476200	Plasmodium exported protein (PHISTb), unknown function	0	0.152655
	PF3D7_0702300	sporozoite threonine and asparagine-rich protein	0	0.134845
	PF3D7_0603400	trophozoite exported protein 1	0	0.151548
	PF3D7_0705500	inositol-phosphate phosphatase, putative	0	0.145395
	PF3D7_1201000	Plasmodium exported protein (PHISTb), unknown function	0	0.151395
	PF3D7_1250800	DNA repair protein rhp16, putative	0	0.094664
	PF3D7_1250200	conserved Plasmodium membrane protein, unknown function	0	0.211489
	PF3D7_1008000	inositol polyphosphate kinase, putative	0	0.121757
	PF3D7_0931100	nucleolar protein Nop52, putative	0	0.170088
	PF3D7_1200100	erythrocyte membrane protein 1, PfEMP1	0	0.238802
	PF3D7_0104300	ubiquitin carboxyl-terminal hydrolase 1, putative	0	0.188445
	PF3D7_0608500	proteasome subunit alpha type 2, putative	0	0.222857
	PF3D7_0614800	endonuclease III homologue, putative	0	0.109584
	PF3D7_1328500	alpha/beta-hydrolase, putative	0	0.157899
	PF3D7_1478800	Plasmodium exported protein, unknown function	0.001	0.169691
	PF3D7_0621800	nascent polypeptide associated complex alpha chain, putative	0.001	0.159411
	PF3D7_0103400	zinc-carboxypeptidase, putative	0.001	0.199841
	PF3D7_0422500	pre-mRNA-splicing helicase BRR2, putative	0.001	0.178656
	PF3D7_1030100	pre-mRNA-splicing factor ATP-dependent RNA helicase PRP22, putative	0.001	0.102842
	PF3D7_1233600	asparagine and aspartate rich protein 1	0.001	0.140023
	PF3D7_0110500	bromodomain protein, putative	0.001	0.144487
	PF3D7_0905300	dynein heavy chain, putative	0.001	0.095189
	PF3D7_0806700	conserved Plasmodium membrane protein, unknown function	0.001	0.169697
	PF3D7_0406500	conserved Plasmodium protein, unknown function	0.001	0.210894
	PF3D7_0423700	early transcribed membrane protein 4	0.001	0.210733
	PF3D7_1405100	GTPase-activating protein, putative	0.001	0.090144
	PF3D7_1300300	erythrocyte membrane protein 1, PfEMP1	0.001	0.053274
	PF3D7_0830400	conserved Plasmodium protein, unknown function	0.001	0.010288
	PF3D7_0629700	SET domain protein, putative	0.001	0.206965
	PF3D7_1408700	conserved Plasmodium protein, unknown function	0.001	0.168852
	PF3D7_1462400	conserved Plasmodium protein, unknown function	0.001	0.163096
	PF3D7_1453700	co-chaperone p23	0.001	0.176205
	PF3D7_1134700	DNA-directed RNA polymerase I subunit RPA2, putative	0.001	0.14036
	PF3D7_1013900	initiation factor 2 subunit family, putative	0.001	0.146705
	PF3D7_0726500	ubiquitin carboxyl-terminal hydrolase, putative	0.001	0.105239
	PF3D7_0517600	f-actin capping protein beta subunit, putative	0.001	0.126292
	PF3D7_0524200	conserved Plasmodium membrane protein, unknown function	0.001	0.122595
	PF3D7_1477500	Plasmodium exported protein (PHISTb), unknown function	0.001	0.081151
	PF3D7_0914500	conserved Plasmodium protein, unknown function	0.001	0.174721
	PF3D7_0212500	conserved Plasmodium protein, unknown function	0.001	0.134835
	PF3D7_1476600	Plasmodium exported protein, unknown function	0.001	0.195123
	PF3D7_1477600	surface-associated interspersed protein 14.1 (SURFIN 14.1)	0.001	0.204351
	PF3D7_0424900	Plasmodium exported protein (PHISTa), unknown function	0.001	0.125664
	PF3D7_0529400	conserved Plasmodium protein, unknown function	0.001	0.240614
	PF3D7_0906300	Maf-like protein, putative	0.001	0.161497
	PF3D7_0301300	alpha/beta hydrolase, putative	0.001	0.130695
	PF3D7_1036700	phosducin-like protein, putative	0.001	0.183058
	PF3D7_0323100	conserved Plasmodium protein, unknown function	0.001	0.147073
	PF3D7_0727900	conserved Plasmodium protein, unknown function	0.001	0.174862
	PF3D7_0609500	conserved Plasmodium protein, unknown function	0.002	0.203313
	PF3D7_1137400	UVB-resistance protein UVR8 homologue	0.002	0.220991
	PF3D7_0832000	stevor | PIR protein	0.002	0.2194
	PF3D7_1479000	acyl-CoA synthetase	0.002	0.231621
	PF3D7_1005500	regulator of nonsense transcripts, putative	0.002	0.21217
	PF3D7_1300100	erythrocyte membrane protein 1, PfEMP1	0.002	0.184959
	PF3D7_0416400	histone acetyltransferase, putative	0.002	0.190143
	PF3D7_1216300	signal recognition particle SRP19	0.002	0.153942
	PF3D7_0629200	DnaJ protein, putative	0.002	0.228601
	PF3D7_1203700	nucleosome assembly protein	0.002	0.199292
	PF3D7_1245400	mitochondrial ribosomal protein L3 precursor, putative	0.002	0.137004
	PF3D7_0302100	serine/threonine protein kinase	0.002	0.247173
	PF3D7_1136300	tudor staphylococcal nuclease	0.002	0.235482
	PF3D7_1018300	conserved Plasmodium protein, unknown function	0.002	0.218125
	PF3D7_1237000	SUMO-activating enzyme subunit 2	0.002	0.192757
	PF3D7_0814200	DNA/RNA-binding protein Alba 1	0.003	0.141936
	PF3D7_1030300	conserved Plasmodium protein, unknown function	0.003	0.230104
	PF3D7_0726400	conserved Plasmodium membrane protein, unknown function	0.003	0.219587
	PF3D7_1359000	conserved Plasmodium protein, unknown function	0.003	0.144914
	PF3D7_1006800	RNA-binding protein, putative	0.003	0.242231
	PF3D7_1128000	conserved Plasmodium protein, unknown function	0.003	0.215442
	PF3D7_1133900	conserved Plasmodium protein, unknown function	0.003	0.169628
	PF3D7_0632500	erythrocyte membrane protein 1, PfEMP1	0.003	0.237571
	PF3D7_1458000	cysteine proteinase falcipain 1	0.003	0.161875
	PF3D7_0913200	elongation factor 1-beta	0.003	0.187422
	PF3D7_1121100	conserved Plasmodium protein, unknown function	0.003	0.229171
	PF3D7_0108300	conserved Plasmodium protein, unknown function	0.003	0.173994
	PF3D7_0913300	conserved Plasmodium protein, unknown function	0.003	0.179659
	PF3D7_0930500	diacylglycerol kinase, putative	0.003	0.18323
	PF3D7_1032100	mRNA-decapping enzyme subunit 1, putative	0.004	0.209779
	PF3D7_0933500	gamma-tubulin complex component, putative	0.004	0.211149
	PF3D7_1001900	Plasmodium exported protein (hyp16), unknown function	0.004	0.226598
	PF3D7_1407200	conserved Plasmodium protein, unknown function	0.004	0.221
	PF3D7_1237200	conserved Plasmodium protein, unknown function	0.004	0.129886
	PF3D7_0502500	conserved Plasmodium protein, unknown function	0.004	0.224292
	PF3D7_0721000	conserved Plasmodium membrane protein, unknown function	0.004	0.237096
	PF3D7_0420000	zinc finger protein, putative	0.004	0.236427
	PF3D7_1217500	conserved Plasmodium protein, unknown function	0.004	0.245018
	PF3D7_0303100	conserved Plasmodium protein, unknown function	0.004	0.193868
	PF3D7_0115600	PIR protein | rifin	0.004	0.237362
	PF3D7_0210800	conserved Plasmodium protein, unknown function	0.004	0.200393
	PF3D7_0826500	ubiquitin conjugation factor E4 B, putative	0.004	0.154141
	PF3D7_1477700	Plasmodium exported protein (PHISTa), unknown function	0.005	0.219133
	PF3D7_0607800	GTP-binding protein, putative	0.005	0.176101
	PF3D7_0602000	conserved Plasmodium protein, unknown function	0.005	0.228154
	PF3D7_0523200	conserved Plasmodium protein, unknown function	0.005	0.209239
	PF3D7_0503300	Ser/Arg-rich splicing factor, putative	0.005	0.220591
	PF3D7_0812500	RNA-binding protein, putative	0.005	0.218411
	PF3D7_1351400	60S ribosomal protein L17, putative	0.005	0.220674
	PF3D7_1302700	DEAD/DEAH box ATP-dependent RNA helicase, putative	0.005	0.189411
	PF3D7_1247900	nucleolar rRNA processing protein, putative	0.005	0.220947
	PF3D7_1464900	ATP-dependent zinc metalloprotease FTSH, putative	0.005	0.218428
	PF3D7_1200700	acyl-CoA synthetase	0.006	0.208885
	PF3D7_0113400	Plasmodium exported protein, unknown function	0.006	0.230488
	PF3D7_0418200	golgi organization and biogenesis factor, putative	0.006	0.216985
	PF3D7_0606000	conserved Plasmodium protein, unknown function	0.006	0.24294
	PF3D7_1305300	conserved Plasmodium protein, unknown function	0.006	0.194541
	PF3D7_1366900	conserved Plasmodium protein, unknown function	0.006	0.220299
	PF3D7_1110400	asparagine-rich antigen	0.006	0.222137
	PF3D7_1308200	carbamoyl phosphate synthetase	0.006	0.190977
	PF3D7_0112900	Plasmodium exported protein, unknown function	0.006	0.235526
	PF3D7_1116800	heat shock protein 101 | chaperone protein ClpB2	0.006	0.246245
	PF3D7_1235300	CCR4-NOT transcription complex subunit 4, putative	0.006	0.227399
	PF3D7_1426100	basic transcription factor 3b, putative	0.006	0.224707
	PF3D7_1032700	conserved Plasmodium protein, unknown function	0.006	0.19361
	PF3D7_1113100	protein tyrosine phosphatase	0.007	0.243706
	PF3D7_1121600	circumsporozoite-related antigen | exported protein 1	0.007	0.240347
	PF3D7_1476900	Plasmodium exported protein, unknown function, pseudogene	0.007	0.215711
	PF3D7_1019700	conserved Plasmodium protein, unknown function	0.007	0.242134
	PF3D7_0607000	translation initiation factor IF-2, putative	0.007	0.188427
	PF3D7_1120000	conserved Plasmodium protein, unknown function	0.007	0.226469
	PF3D7_0418300	conserved Plasmodium protein, unknown function	0.007	0.234536
	PF3D7_1134000	heat shock protein 70	0.007	0.237491
	PF3D7_1206200	eukaryotic translation initiation factor 3 subunit 8, putative	0.007	0.249387
	PF3D7_1434200	calmodulin	0.007	0.246807
	PF3D7_0622800	leucine--tRNA ligase, putative	0.008	0.243115
	PF3D7_1351000	phosphatidylinositol transfer protein, putative	0.008	0.220292
	PF3D7_0215000	acyl-CoA synthetase	0.008	0.241707
	PF3D7_0306300	glutaredoxin 1	0.008	0.248076
	PF3D7_1223500	conserved Plasmodium protein, unknown function	0.008	0.212656
	PF3D7_1471200	inorganic anion exchanger, inorganic anion antiporter	0.008	0.231689
	PF3D7_0815900	lipoamide dehydrogenase	0.009	0.211307
	PF3D7_0311100	pre-mRNA splicing factor, putative	0.009	0.22443
	PF3D7_1349600	conserved Plasmodium protein, unknown function	0.009	0.249687
	PF3D7_1302500	conserved Plasmodium protein, unknown function	0.009	0.229026
	PF3D7_0900500	rifin | PIR protein	0.009	0.23854
	PF3D7_0622900	transcription factor with AP2 domain(s), putative	0.009	0.240371
	PF3D7_0300700	rifin | PIR protein	0.009	0.234039
	PF3D7_0220000	liver stage antigen 3	0.009	0.239694
	PF3D7_1369600	conserved Plasmodium protein, unknown function	0.009	0.239494
	PF3D7_0309900	conserved Plasmodium protein, unknown function	0.01	0.246143
	PF3D7_1373500	erythrocyte membrane protein 1, PfEMP1	0.01	0.23908
	PF3D7_0706400	ribosomal protein, L37e, putative	0.01	0.249928
	PF3D7_1123000	conserved Plasmodium protein, unknown function	0.01	0.227405
	PF3D7_0606600	conserved Plasmodium protein, unknown function	0.01	0.235374
	PF3D7_0906500	arginase	0.01	0.236803
	PF3D7_0609900	conserved Plasmodium protein, unknown function	0.01	0.23173
	PF3D7_0503100	4-diphosphocytidyl-2c-methyl-D-erythritol kinase (CMK), putative	0.011	0.248459
	PF3D7_1142300	conserved Plasmodium membrane protein, unknown function	0.011	0.233176
	PF3D7_1317000	U4/U6.U5 tri-snRNP-associated protein 2, putative	0.011	0.247884
	PF3D7_0319700	ABC transporter, putative	0.011	0.21483
	PF3D7_0308200	TCP-1/cpn60 chaperonin family, putative	0.011	0.24393
	PF3D7_1015900	enolase	0.011	0.246448
	PF3D7_1234100	conserved Plasmodium protein, unknown function	0.012	0.246954
	PF3D7_0416100	glutamyl-tRNA(Gln) amidotransferase subunit A, putative	0.012	0.249009
	PF3D7_1228800	conserved Plasmodium protein, unknown function	0.014	0.245399
	PF3D7_1110900	ES2 protein, putative	0.015	0.249034
	PF3D7_1406200	conserved Plasmodium protein, unknown function	0.015	0.248352
DOWNREGULATED	PF3D7_1223200	nucleus export protein BRR6, putative	0	0.196249
	PF3D7_0308500	activator of Hsp90 ATPase, putative	0	0.194065
	PF3D7_1124100	neutral-sphingomyelinase activation factor protein, putative	0	0.119842
	PF3D7_1132200	TCP-1/cpn60 chaperonin family, putative	0	0.215071
	PF3D7_0424000	Plasmodium exported protein (PHISTc), unknown function	0	0.169019
	PF3D7_0400400	erythrocyte membrane protein 1, PfEMP1	0	0.065681
	PF3D7_1141100	conserved Plasmodium protein, unknown function	0	0.129979
	PF3D7_1240600	erythrocyte membrane protein 1, PfEMP1	0	0.143285
	PF3D7_0826700	receptor for activated c kinase	0	0.100111
	PF3D7_0600200	erythrocyte membrane protein 1, PfEMP1	0	0.119025
	PF3D7_1001200	acyl-CoA binding protein, isoform 2, ACBP2	0	0.18302
	PF3D7_0321400	protein kinase, putative	0	0.085084
	PF3D7_1248800	conserved Plasmodium protein, unknown function	0	0.100398
	PF3D7_0201900	erythrocyte membrane protein 3	0	0.15748
	PF3D7_0102800	conserved Plasmodium protein, unknown function	0	0.246383
	PF3D7_1321400	palmitoyltransferase, putative	0	0.148927
	PF3D7_0807200	conserved Plasmodium membrane protein, unknown function	0	0.092331
	PF3D7_1028600	conserved Plasmodium protein, unknown function	0	0.056919
	PF3D7_0400500	rifin | PIR protein	0	0.102038
	PF3D7_1150400	erythrocyte membrane protein 1, PfEMP1	0	0.032285
	PF3D7_0712900	erythrocyte membrane protein 1, PfEMP1	0	0.045163
	PF3D7_1100200	erythrocyte membrane protein 1, PfEMP1	0	0.090973
	PF3D7_0425800	erythrocyte membrane protein 1, PfEMP1	0	0.005452
	PF3D7_0201800	knob associated heat shock protein 40	0	0.055471
	PF3D7_1240100	early transcribed membrane protein 12	0	0.211934
	PF3D7_0211900	conserved Plasmodium protein, unknown function	0	0.178532
	PF3D7_1122000	conserved Plasmodium protein, unknown function	0	0.171802
	PF3D7_1332500	SAM-dependent RNA methyltransferase, putative	0	0.213616
	PF3D7_1234300	DNA polymerase epsilon subunit b, putative	0	0.186487
	PF3D7_0919300	thioredoxin-like protein 1, putative	0.001	0.192171
	PF3D7_0401300	rifin | PIR protein	0.001	0.200849
	PF3D7_1406000	RNA-binding protein, putative	0.001	0.14039
	PF3D7_1231000	conserved Plasmodium protein, unknown function	0.001	0.116335
	PF3D7_1425700	conserved Plasmodium protein, unknown function	0.001	0.181246
	PF3D7_1432900	SF-assemblin, putative	0.001	0.111825
	PF3D7_1320900	RNA-binding protein, putative	0.001	0.139693
	PF3D7_0305000	elongation factor Ts	0.001	0.123177
	PF3D7_1323900	conserved Plasmodium protein, unknown function	0.001	0.080456
	PF3D7_1473600	conserved Plasmodium protein, unknown function	0.001	0.209559
	PF3D7_1139100	RNA-binding protein, putative	0.001	0.161211
	PF3D7_0906100	developmental protein, putative	0.001	0.217943
	PF3D7_1444200	calmodulin-like protein	0.001	0.153608
	PF3D7_1224600	cytochrome c heme lyase, putative	0.001	0.227464
	PF3D7_0528700	peptidyl-prolyl cis-trans isomerase	0.001	0.19556
	PF3D7_0201600	Plasmodium exported protein (PHISTb), unknown function	0.001	0.147195
	PF3D7_0907300	conserved Plasmodium protein, unknown function	0.001	0.086897
	PF3D7_1214600	adrenodoxin-type ferredoxin, putative	0.001	0.162963
	PF3D7_0810500	protein phosphatase, putative	0.001	0.168272
	PF3D7_1226100	hydrolase/phosphatase, putative	0.001	0.206663
	PF3D7_0823500	membrane skeletal protein IMC1-related	0.001	0.211078
	PF3D7_1434400	conserved Plasmodium membrane protein, unknown function	0.001	0.158845
	PF3D7_0302300	erythrocyte membrane protein 1 (PfEMP1), pseudogene	0.001	0.06663
	PF3D7_0600400	erythrocyte membrane protein 1, PfEMP1	0.001	0.082093
	PF3D7_0215300	acyl-CoA synthetase	0.001	0.100553
	PF3D7_1202800	conserved Plasmodium protein, unknown function	0.001	0.118235
	PF3D7_0425200	Plasmodium exported protein (hyp15), unknown function	0.001	0.183247
	PF3D7_1219400	erythrocyte membrane protein 1 (PfEMP1), pseudogene	0.001	0.172799
	PF3D7_1314900	TFIIH basal transcription factor subunit, putative	0.001	0.137037
	PF3D7_1208400	amino acid transporter, putative	0.001	0.199064
	PF3D7_1349200	glutamate--tRNA ligase, putative	0.001	0.18099
	PF3D7_0825600	cytochrome c oxidase assembly protein, putative	0.001	0.186736
	PF3D7_0222100	Pfmc-2TM Maurer's cleft two transmembrane protein	0.001	0.157211
	PF3D7_1338300	elongation factor 1-gamma, putative	0.001	0.206808
	PF3D7_1232300	cytochrome b5, putative	0.001	0.144217
	PF3D7_1114100	rhomboid protease ROM1	0.001	0.166563
	PF3D7_0202000	knob-associated histidine-rich protein	0.001	0.090312
	PF3D7_1470800	conserved Plasmodium protein, unknown function	0.002	0.233259
	PF3D7_1251700	tryptophan--tRNA ligase, putative	0.002	0.220365
	PF3D7_1368900	conserved Plasmodium protein, unknown function	0.002	0.210746
	PF3D7_1473100	GTPase-activating protein, putative	0.002	0.123895
	PF3D7_0109500	N-acetyltransferase, putative	0.002	0.197806
	PF3D7_1463900	conserved Plasmodium membrane protein, unknown function	0.002	0.123757
	PF3D7_0515400	conserved Plasmodium protein, unknown function	0.002	0.194045
	PF3D7_1245500	conserved Plasmodium protein, unknown function	0.002	0.225745
	PF3D7_0201500	Plasmodium exported protein (hyp9), unknown function	0.002	0.235564
	PF3D7_1002900	conserved Plasmodium protein, unknown function	0.002	0.178047
	PF3D7_1312200	conserved Plasmodium protein, unknown function	0.002	0.22952
	PF3D7_1249400	conserved Plasmodium protein, unknown function	0.002	0.197536
	PF3D7_1327000	conserved Plasmodium protein, unknown function	0.002	0.209569
	PF3D7_1436200	conserved Plasmodium protein, unknown function	0.002	0.214667
	PF3D7_0723900	conserved Plasmodium protein, unknown function	0.002	0.163808
	PF3D7_1131400	conserved Plasmodium protein, unknown function	0.002	0.175574
	PF3D7_1404900	conserved Plasmodium protein, unknown function	0.002	0.155521
	PF3D7_0911400	conserved Plasmodium protein, unknown function	0.002	0.238815
	PF3D7_0711700	erythrocyte membrane protein 1, PfEMP1	0.002	0.145456
	PF3D7_0700200	rifin | PIR protein	0.002	0.242553
	PF3D7_1003300	N-acetyltransferase, putative	0.002	0.132888
	PF3D7_0419400	conserved Plasmodium protein, unknown function	0.002	0.240895
	PF3D7_0915100	SUMO-conjugating enzyme UBC9	0.003	0.240546
	PF3D7_0720300	conserved Plasmodium protein, unknown function	0.003	0.216652
	PF3D7_0409100	U4/U6 small nuclear ribonucleoprotein PRP31, putative	0.003	0.201572
	PF3D7_1464700	ATP synthase (C/AC39) subunit, putative	0.003	0.169841
	PF3D7_1231500	DIM1 protein homolog, putative	0.003	0.21752
	PF3D7_1147800	merozoite adhesive erythrocytic binding protein	0.003	0.237093
	PF3D7_0617400	erythrocyte membrane protein 1, PfEMP1	0.003	0.196106
	PF3D7_0308600	pre-mRNA-processing factor 19, putative	0.003	0.243434
	PF3D7_1370000	tRNA Arginine	0.003	0.233537
	PF3D7_1127300	methyltransferase, putative	0.003	0.190656
	PF3D7_1114500	conserved Plasmodium protein, unknown function	0.003	0.21518
	PF3D7_0600300	rifin | PIR protein	0.003	0.101473
	PF3D7_1366800	phosphatidylserine synthase, putative	0.003	0.182701
	PF3D7_0412700	erythrocyte membrane protein 1, PfEMP1	0.003	0.205154
	PF3D7_0423800	cysteine-rich protective antigen	0.003	0.244526
	PF3D7_0531300	conserved Plasmodium protein, unknown function	0.003	0.1993
	PF3D7_1235600	serine hydroxymethyltransferase	0.003	0.236966
	PF3D7_0721800	conserved Plasmodium protein, unknown function	0.003	0.236394
	PF3D7_0104400	4-hydroxy-3-methylbut-2-enyl diphosphate reductase	0.003	0.221913
	PF3D7_1314200	telomerase reverse transcriptase, putative	0.004	0.189306
	PF3D7_0918300	eukaryotic translation initiation factor 3 subunit 5, putative	0.004	0.234566
	PF3D7_1117400	conserved Plasmodium protein, unknown function	0.004	0.220542
	PF3D7_1304300	conserved Plasmodium protein, unknown function	0.004	0.20506
	PF3D7_1311700	cytochrome c2 precursor, putative	0.004	0.20655
	PF3D7_0931900	adenylate kinase-like protein 2	0.004	0.188072
	PF3D7_1360200	conserved protein, unknown function	0.004	0.209665
	PF3D7_0418400	conserved Plasmodium protein, unknown function	0.004	0.202304
	PF3D7_0910700	actin-like protein, putative	0.004	0.235589
	PF3D7_1301800	surface-associated interspersed protein 13.1 (SURFIN 13.1), pseudogene	0.005	0.174149
	PF3D7_1106200	conserved Plasmodium protein, unknown function	0.005	0.216979
	PF3D7_1243500	vacuolar-sorting protein SNF7, putative	0.005	0.233911
	PF3D7_0715600	GTP-binding translation elongation factor tu family protein, putative	0.005	0.239677
	PF3D7_1468200	conserved protein, unknown function	0.005	0.248905
	PF3D7_0906400	dynein light intermediate chain 2, cytosolic	0.005	0.208988
	PF3D7_0936400	ring-exported protein 4	0.005	0.229306
	PF3D7_0833500	erythrocyte membrane protein 1, PfEMP1	0.005	0.181206
	PF3D7_0934200	conserved Plasmodium protein, unknown function	0.005	0.205356
	PF3D7_0110100	selenocysteine-specific elongation factor selB homologue, putative	0.005	0.222885
	PF3D7_0311500	conserved Plasmodium protein, unknown function	0.005	0.156178
	PF3D7_0808800	rifin | PIR protein	0.005	0.223628
	PF3D7_1217100	type IIB DNA topoisomerase, putative	0.006	0.222419
	PF3D7_1204200	conserved Plasmodium protein, unknown function	0.006	0.237153
	PF3D7_0107900	conserved Plasmodium protein, unknown function	0.006	0.212962
	PF3D7_1317600	conserved Plasmodium protein, unknown function	0.006	0.205795
	PF3D7_1445100	histidine--tRNA ligase, putative	0.006	0.213205
	PF3D7_0319600	elongation factor 1 (EF-1), putative	0.006	0.195543
	PF3D7_1337700	conserved Plasmodium protein, unknown function	0.006	0.248809
	PF3D7_0827500	apicoplast ribosomal protein L21 precursor, putative	0.006	0.218425
	PF3D7_0732900	rifin | PIR protein	0.006	0.226433
	PF3D7_0114500	Plasmodium exported protein (hyp10), unknown function	0.006	0.171749
	PF3D7_0806900	conserved Plasmodium protein, unknown function	0.007	0.241856
	PF3D7_0816300	conserved Plasmodium protein, unknown function	0.007	0.243511
	PF3D7_0932300	M18 aspartyl aminopeptidase	0.007	0.231328
	PF3D7_1141600	dolichol phosphate mannose synthase	0.007	0.243041
	PF3D7_0714500	transcription elongation factor s-II, putative	0.007	0.246795
	PF3D7_0926000	protein kinase, putative	0.007	0.243489
	PF3D7_0623400	RNA-binding protein mei2 homologue, putative	0.008	0.207985
	PF3D7_1309000	conserved Plasmodium protein, unknown function	0.008	0.246115
	PF3D7_0602800	JmjC domain containing protein	0.008	0.196199
	PF3D7_0406200	sexual stage-specific protein precursor	0.008	0.248688
	PF3D7_0805400	acetyltransferase, putative	0.009	0.24107
	PF3D7_0729300	60S ribosomal subunit export protein, putative	0.009	0.240715
	PF3D7_1361500	conserved Plasmodium protein, unknown function	0.009	0.244856
	PF3D7_0407100	methyltransferase, putative	0.009	0.242139
	PF3D7_1343200	tRNA guanosine-2'-O-methyltransferase, putative	0.009	0.229507
	PF3D7_1101300	rifin | PIR protein	0.01	0.223955
	PF3D7_0218400	DEAD/DEAH box ATP-dependent RNA helicase, putative	0.01	0.223296
	PF3D7_0522800	G10 protein, putative	0.01	0.24465
	PF3D7_1018400	conserved Plasmodium protein, unknown function	0.01	0.249103
	PF3D7_1355900	conserved protein, unknown function	0.01	0.239869
	PF3D7_0830700	Plasmodium exported protein (hyp9), unknown function	0.011	0.243107
	PF3D7_0400900	rifin | PIR protein	0.011	0.229584
	PF3D7_0315000	zinc finger protein, putative	0.012	0.249568
	PF3D7_1131500	conserved Plasmodium protein, unknown function	0.012	0.226983
	PF3D7_1343400	DNA repair protein RAD5, putative	0.013	0.245559
	PF3D7_1352200	conserved Plasmodium protein, unknown function	0.016	0.249208
