# Supplementary material for: Oxidative stress and protein damage responses mediate artemisinin resistance in malaria parasites
Source: PLoS Pathog. 2018 Mar 14;14(3):e1006930. doi: 10.1371/journal.ppat.1006930 (PMC5868857; doi:10.1371/journal.ppat.1006930)
Supplement: S2 File — Differentially expressed genes between 6A-R vs 6A (S2A File) and 11C-R vs 11C (S2B File) were identified using pairwise student’s t-test and corrected by expression permutation (n = 1000) across timepoints. FDR was estimated by expression permutation across genes (n = 1000). Significantly up- and downregulated genes were identified at corrected p-value < 0.05 and FDR < 0.25. (XLSX) [file ppat.1006930.s017.xlsx]

## Sheet: S2A. 6A-R vs 6A ART 10-14 HPI
	GENE ID	Gene Description	Corrected p-value	FDR
UPREGULATED	PF3D7_1423800	conserved Plasmodium protein, unknown function	0	0.090917
	PF3D7_0901300	rifin | PIR protein	0	0.059279
	PF3D7_1014400	MO15-related protein kinase	0	0.026757
	PF3D7_1430000	conserved Plasmodium protein, unknown function	0	0.027043
	PF3D7_1205500	zinc finger protein, putative	0	0.020113
	PF3D7_1223800	mitochondrial carrier protein, putative	0	0.059545
	PF3D7_1366600	signal recognition particle receptor alpha subunit	0	0.13946
	PF3D7_0514200	conserved Plasmodium protein, unknown function	0	0.022776
	PF3D7_0210900	conserved Plasmodium protein, unknown function	0	0.030001
	PF3D7_1365100	mitochondrial ribosomal protein S17 precursor, putative	0	0.026118
	PF3D7_0625400	conserved Plasmodium protein, unknown function	0	0.026025
	PF3D7_1031700	protein phosphatase inhibitor 3	0	0.017421
	PF3D7_1102800	early transcribed membrane protein 11.2	0	0.003747
	PF3D7_1460600	inner membrane complex protein, putative	0	0.000634
	PF3D7_1429400	rRNA (adenosine-2'-O-)-methyltransferase, putative	0	8.9e-05
	PF3D7_0926100	protein kinase, putative	0	0.000661
	PF3D7_0509600	asparagine--tRNA ligase, putative	0	0.001342
	PF3D7_1012100	conserved Plasmodium protein, unknown function	0	0.001153
	PF3D7_1442300	tRNA binding protein, putative	0	0.002137
	PF3D7_0713100	Pfmc-2TM Maurer's cleft two transmembrane protein	0	0.001876
	PF3D7_0824600	anamorsin related protein, putative	0	0.00109
	PF3D7_1128500	conserved protein, unknown function	0	0.000915
	PF3D7_0928000	cytochrome c oxidase subunit 6B, putative	0	0.001222
	PF3D7_0630100	conserved Plasmodium protein, unknown function	0	6.4e-05
	PF3D7_1309600	ribosomal RNA methyltransferase, putative	0	0.000402
	PF3D7_1475000	mediator complex subunit 31, putative	0	0.003873
	PF3D7_0721400	conserved Plasmodium protein, unknown function	0	0.002335
	PF3D7_1242100	conserved Plasmodium protein, unknown function	0	0.00084
	PF3D7_0409900	actin-like protein, putative	0	0.002393
	PF3D7_0709000	chloroquine resistance transporter	0	0.007872
	PF3D7_0531200	mitochondrial ribosomal protein S16 precursor, putative	0	0.010321
	PF3D7_1006900	PPPDE peptidase, putative	0	0.006173
	PF3D7_1010100	conserved Plasmodium protein, unknown function	0	0.008516
	PF3D7_1454600	mitochondrial ribosomal protein S11 precursor, putative	0	0.011118
	PF3D7_1346800	6-cysteine protein	0	0.019678
	PF3D7_1311000	protein ISD11, putative	0	0.023453
	PF3D7_1022000	RNA-binding protein, putative	0	0.016371
	PF3D7_0718400	mitochondrial ribosomal protein S8 precursor, putative	0	0.006265
	PF3D7_0512000	prefoldin subunit, putative	0	0.003256
	PF3D7_1368100	proteasome regulatory subunit, putative	0	0.003029
	PF3D7_0717000	conserved Plasmodium membrane protein, unknown function	0	0.000844
	PF3D7_0106200	conserved Plasmodium protein, unknown function	0	0.001521
	PF3D7_0921700	conserved Plasmodium protein, unknown function	0	0.000573
	PF3D7_1225900	conserved Plasmodium protein, unknown function	0	0.00639
	PF3D7_1030300	conserved Plasmodium protein, unknown function	0	0.006715
	PF3D7_1331000	protein kinase, putative	0	0.005659
	PF3D7_1009900	conserved Plasmodium protein, unknown function	0	0.00942
	PF3D7_0525400	G-protein coupled receptor, putative	0	0.007239
	PF3D7_0114300	exported protein family 4, pseudogene | Plasmodium exported protein, unknown function, pseudogene	0	0.035818
	PF3D7_1450000	serine/threonine protein kinase, putative	0	0.005545
	PF3D7_0320800	ATP-dependent RNA helicase DDX6	0	0.008376
	PF3D7_1463200	replication factor C3	0	0.006565
	PF3D7_1013400	conserved Plasmodium protein, unknown function	0	0.006476
	PF3D7_1369800	tRNA Arginine	0	0.010426
	PF3D7_0501600	rhoptry-associated protein 2	0	0.01362
	PF3D7_0626800	pyruvate kinase	0	0.043212
	PF3D7_1473200	DnaJ protein, putative	0	0.027248
	PF3D7_0823900	dicarboxylate/tricarboxylate carrier	0	0.01104
	PF3D7_0828500	translation initiation factor EIF-2b alpha subunit, putative	0	0.02195
	PF3D7_1316100	inositol polyphosphate kinase, putative	0	0.02457
	PF3D7_1355900	conserved protein, unknown function	0	0.01404
	PF3D7_0517500	UTP--glucose-1-phosphate uridylyltransferase, putative	0	0.025905
	PF3D7_1406700	phosphatase, putative	0	0.037764
	PF3D7_1331500	conserved Plasmodium protein, unknown function	0	0.045592
	PF3D7_0808200	plasmepsin X	0	0.085189
	PF3D7_1361900	proliferating cell nuclear antigen	0	0.111103
	PF3D7_1465600	conserved Plasmodium protein, unknown function	0.008	0.001419
	PF3D7_0921300	conserved Plasmodium protein, unknown function	0.009	0.011548
	PF3D7_0315300	conserved Plasmodium protein, unknown function	0.009	0.037059
	PF3D7_1321200	conserved protein, unknown function	0.009	0.125277
	PF3D7_1408100	plasmepsin III | histo-aspartic protease	0.01	0.025877
	PF3D7_1020700	ribosomal processing ATPase, putative	0.011	0.012695
	PF3D7_1404800	conserved Plasmodium protein, unknown function	0.011	0.099562
	PF3D7_0514800	kinase, putative	0.012	0.002125
	PF3D7_1361000	protein arginine N-methyltransferase 5, putative	0.013	0.000981
	PF3D7_1247500	serine/threonine protein kinase, putative	0.013	0.004816
	PF3D7_1400200	rifin | PIR protein	0.013	0.070051
	PF3D7_1311100	conserved Plasmodium protein, unknown function	0.013	0.008275
	PF3D7_0716900	drug metabolite transporter, putative	0.014	0.032341
	PF3D7_0723700	metallo-hydrolase/oxidoreductase, putative	0.014	0.003136
	PF3D7_1224400	conserved Plasmodium protein, unknown function	0.014	0.027841
	PF3D7_1024300	conserved Plasmodium protein, unknown function	0.014	0.019645
	PF3D7_0304900	conserved Plasmodium protein, unknown function	0.014	0.009461
	PF3D7_1348800	E1-E2 ATPase, putative	0.014	0.01607
	PF3D7_1242500	conserved protein, unknown function	0.015	0.05079
	PF3D7_0629600	conserved Plasmodium protein, unknown function	0.015	0.01441
	PF3D7_0929400	high molecular weight rhoptry protein 2	0.015	0.001383
	PF3D7_1352400	conserved Plasmodium protein, unknown function	0.015	0.00736
	PF3D7_0824500	conserved Plasmodium protein, unknown function	0.015	0.00605
	PF3D7_0900600	rifin | PIR protein	0.015	0.007653
	PF3D7_0621400	Pf77 protein	0.015	0.038118
	PF3D7_0515200	conserved Plasmodium protein, unknown function	0.015	0.049067
	PF3D7_0305000	elongation factor Ts	0.015	0.059057
	PF3D7_0402700	rifin, pseudogene | PIR protein, pseudogene	0.016	0.060403
	PF3D7_0404200	conserved Plasmodium protein, unknown function	0.016	0.051491
	PF3D7_0605500	cyclin dependent kinase binding protein, putative	0.016	0.002745
	PF3D7_0922700	pre-mRNA splicing factor, putative	0.016	0.009305
	PF3D7_0304200	EH (Eps15 homology) protein	0.016	0.013968
	PF3D7_0715000	4-nitrophenylphosphatase	0.016	0.02498
	PF3D7_0515400	conserved Plasmodium protein, unknown function	0.016	0.030911
	PF3D7_0934500	vacuolar ATP synthase subunit e, putative	0.017	0.097484
	PF3D7_0519200	V-type proton ATPase 16 kDa proteolipid subunit	0.017	0.028147
	PF3D7_0932800	conserved Plasmodium protein, unknown function	0.017	0.08821
	PF3D7_1122700	conserved Plasmodium protein, unknown function	0.017	0.010087
	PF3D7_0624300	conserved Plasmodium protein, unknown function	0.018	0.003399
	PF3D7_0611400	SWI/SNF-related matrix-associated actin-dependent regulator of chromatin	0.018	0.007622
	PF3D7_1124200	conserved Plasmodium protein, unknown function	0.018	0.035863
	PF3D7_1038700	Plasmodium exported protein, unknown function	0.018	0.11967
	PF3D7_0302700	CDGSH iron-sulfur domain-containing protein, putative	0.019	0.026189
	PF3D7_1439900	triosephosphate isomerase	0.019	0.015724
	PF3D7_0217800	40S ribosomal protein S26e, putative	0.019	0.00572
	PF3D7_0205500	DNA-directed RNA polymerase II 16 kDa subunit, putative	0.019	0.024242
	PF3D7_1134100	protein disulfide isomerase	0.019	0.04545
	PF3D7_1459400	conserved Plasmodium protein, unknown function	0.02	0.112007
	PF3D7_0407000	conserved Plasmodium protein, unknown function	0.02	0.028841
	PF3D7_0408900	peptidase, M22 family, putative	0.02	0.001737
	PF3D7_1451100	elongation factor 2	0.02	0.035235
	PF3D7_1144900	ras-related protein Rab-6	0.021	0.064941
	PF3D7_1416300	conserved protein, unknown function	0.021	0.019883
	PF3D7_1231200	conserved Plasmodium protein, unknown function	0.022	0.016144
	PF3D7_0520600	bis(5'-nucleosyl)-tetraphosphatase [asymmetrical] | Ap4A hydrolase	0.022	0.001713
	PF3D7_1338600	conserved Plasmodium protein, unknown function	0.022	0.005685
	PF3D7_1313700	septum formation protein MAF homologue, putative	0.022	0.002605
	PF3D7_1136400	conserved Plasmodium protein, unknown function	0.022	0.018048
	PF3D7_1038000	antigen UB05	0.023	0.008568
	PF3D7_0819800	conserved Plasmodium protein, unknown function	0.023	0.037398
	PF3D7_1148900	probable protein, unknown function	0.023	0.006564
	PF3D7_1248900	26S protease regulatory subunit 8, putative	0.023	0.010965
	PF3D7_1012700	protein phosphatase, putative	0.024	0.040615
	PF3D7_1318400	chromosome segregation protein, putative	0.024	0.087437
	PF3D7_1103300	tRNA Leucine	0.024	0.012663
	PF3D7_0525500	conserved Plasmodium protein, unknown function	0.025	0.060527
	PF3D7_1035000	U2 snRNA/tRNA pseudouridine synthase, putative	0.025	0.00301
	PF3D7_1462100	conserved Plasmodium protein, unknown function	0.026	0.162266
	PF3D7_1306600	vacuolar ATP synthase subunit h, putative	0.026	0.047117
	PF3D7_0621800	nascent polypeptide associated complex alpha chain, putative	0.027	0.058394
	PF3D7_0933700	conserved Plasmodium protein, unknown function	0.027	0.106935
	PF3D7_0805500	conserved Plasmodium protein, unknown function	0.027	0.049103
	PF3D7_1411400	plastid replication-repair enzyme	0.027	0.025292
	PF3D7_0928200	conserved Plasmodium protein, unknown function	0.027	0.025677
	PF3D7_1348900	conserved Plasmodium protein, unknown function	0.028	0.033154
	PF3D7_1410100	alpha/beta hydrolase, putative	0.028	0.03031
	PF3D7_1373400	rifin | PIR protein	0.028	0.000169
	PF3D7_1012500	phosphoglucomutase, putative	0.028	0.014023
	PF3D7_1142000	conserved Plasmodium protein, unknown function	0.028	0.009251
	PF3D7_1476700	lysophospholipase, putative	0.028	0.038693
	PF3D7_0827400	conserved Plasmodium protein, unknown function	0.029	0.039316
	PF3D7_1115400	cysteine proteinase falcipain 3	0.029	0.067546
	PF3D7_1415300	RNA-binding protein Nova-1, putative	0.029	0.046724
	PF3D7_0923500	cyclin-dependent kinases regulatory subunit, putative	0.029	0.036322
	PF3D7_0205700	conserved Plasmodium protein, unknown function	0.029	0.025317
	PF3D7_1338800	CPW-WPC family protein	0.03	0.085457
	PF3D7_0319100	ubiquitin-protein ligase, putative	0.03	0.036869
	PF3D7_0910500	DNA repair protein REV1, putative	0.03	0.026026
	PF3D7_1142500	60S ribosomal protein L28, putative	0.031	0.029762
	PF3D7_1037100	pyruvate kinase 2	0.031	0.030037
	PF3D7_1241500	conserved Plasmodium protein, unknown function	0.031	0.023101
	PF3D7_1023300	conserved Plasmodium protein, unknown function	0.031	0.065412
	PF3D7_0510200	peptidyl-prolyl cis-trans isomerase	0.032	0.084394
	PF3D7_1445100	histidine--tRNA ligase, putative	0.032	0.03603
	PF3D7_0604600	DNA helicase, putative	0.032	0.09593
	PF3D7_1012400	hypoxanthine-guanine phosphoribosyltransferase	0.032	0.006091
	PF3D7_1444200	calmodulin-like protein	0.033	0.007277
	PF3D7_1213300	conserved Plasmodium protein, unknown function	0.033	0.068195
	PF3D7_1113200	conserved Plasmodium protein, unknown function	0.033	0.101952
	PF3D7_0105100	conserved Plasmodium protein, unknown function	0.034	0.007213
	PF3D7_1433500	DNA topoisomerase II, putative	0.034	0.051838
	PF3D7_1032300	conserved Plasmodium protein, unknown function	0.034	0.015405
	PF3D7_0814100	conserved Plasmodium protein, unknown function	0.034	0.020907
	PF3D7_1232900	nucleotidyltransferase, putative	0.035	0.033632
	PF3D7_1232100	60 kDa chaperonin	0.035	0.014188
	PF3D7_1435200	conserved Plasmodium protein, unknown function	0.035	0.005773
	PF3D7_1466300	26S proteasome regulatory subunit, putative	0.035	0.019613
	PF3D7_0833200	rifin | PIR protein	0.036	0.024147
	PF3D7_0517000	60S ribosomal protein L12, putative	0.036	0.050311
	PF3D7_0821600	clp1-related protein, putative	0.036	0.039065
	PF3D7_1322600	conserved Plasmodium protein, unknown function	0.036	0.048524
	PF3D7_0215300	acyl-CoA synthetase	0.036	0.093913
	PF3D7_1303000	conserved Plasmodium protein, unknown function	0.037	0.028361
	PF3D7_1467000	conserved Plasmodium membrane protein, unknown function	0.037	0.052465
	PF3D7_1450600	conserved Plasmodium protein, unknown function	0.037	0.04335
	PF3D7_0608310	sorting assembly machinery 50 kDa subunit, putative	0.037	0.029089
	PF3D7_1115200	SET domain protein, putative	0.037	0.024224
	PF3D7_1324300	conserved Plasmodium membrane protein, unknown function	0.037	0.011684
	PF3D7_1036800	acetyl-CoA transporter, putative	0.037	0.036287
	PF3D7_1001100	acyl-CoA binding protein, isoform 1, ACBP1	0.038	0.058936
	PF3D7_0907700	subunit of proteaseome activator complex, putative	0.038	0.033353
	PF3D7_1369400	conserved Plasmodium protein, unknown function	0.038	0.04075
	PF3D7_1352800	vacuolar fusion protein MON1, putative	0.038	0.082209
	PF3D7_1021600	deoxyribose-phosphate aldolase, putative	0.038	0.116169
	PF3D7_0503600	myosin B	0.038	0.031379
	PF3D7_0934300	conserved Plasmodium protein, unknown function	0.038	0.022634
	PF3D7_0419600	ran binding protein 1, putative	0.039	0.070843
	PF3D7_0816300	conserved Plasmodium protein, unknown function	0.04	0.025033
	PF3D7_0627000	conserved Plasmodium protein, unknown function	0.04	0.034305
	PF3D7_1113500	GTP-binding protein, putative	0.04	0.025072
	PF3D7_0203500	tRNA Glutamine	0.04	0.045099
	PF3D7_1354100	conserved Plasmodium protein, unknown function	0.04	0.224362
	PF3D7_0714000	histone H2B variant	0.041	0.06829
	PF3D7_0219800	Plasmodium exported protein (PHISTc), unknown function	0.041	0.003279
	PF3D7_0113900	Plasmodium exported protein (hyp8), unknown function	0.041	0.063563
	PF3D7_1472600	protein disulfide-isomerase	0.041	0.056971
	PF3D7_1476900	Plasmodium exported protein, unknown function, pseudogene	0.042	0.036984
	PF3D7_1344700	conserved Plasmodium protein, unknown function	0.042	0.02678
	PF3D7_0814400	phospholipase DDHD1, putative	0.042	0.014393
	PF3D7_0105200	conserved Plasmodium protein, unknown function	0.042	0.02021
	PF3D7_0819300	conserved Plasmodium protein, unknown function	0.042	0.01989
	PF3D7_1110100	conserved Plasmodium protein, unknown function	0.043	0.027857
	PF3D7_0913200	elongation factor 1-beta	0.043	0.057242
	PF3D7_1226600	proliferating cell nuclear antigen 2	0.043	0.014633
	PF3D7_1419200	conserved Plasmodium protein, unknown function	0.043	0.035787
	PF3D7_1436800	ATP-dependent Clp protease proteolytic subunit	0.044	0.036386
	PF3D7_1428100	WW domain-binding protein 11, putative	0.044	0.03599
	PF3D7_1311500	26S proteasome regulatory subunit 7, putative	0.044	0.052494
	PF3D7_1131500	conserved Plasmodium protein, unknown function	0.044	0.030995
	PF3D7_0300900	stevor-like | PIR protein	0.044	0.055386
	PF3D7_0724500	conserved Plasmodium protein, unknown function	0.044	0.013247
	PF3D7_1136200	conserved Plasmodium protein, unknown function	0.045	0.062339
	PF3D7_1447300	mitochondrial ribosomal protein S14 precursor, putative	0.045	0.022092
	PF3D7_1121600	circumsporozoite-related antigen | exported protein 1	0.045	0.033066
	PF3D7_0523200	conserved Plasmodium protein, unknown function	0.046	0.009728
	PF3D7_0210000	secretory complex protein 61 gamma subunit	0.046	0.010222
	PF3D7_1364800	DNA-directed RNA polymerase II, putative	0.047	0.060777
	PF3D7_1354300	large subunit rRNA methyltransferase, putative	0.048	0.01849
	PF3D7_1218200	conserved Plasmodium protein, unknown function	0.049	0.10668
	PF3D7_0719500	conserved membrane protein, unknown function	0.049	0.039828
	PF3D7_1014700	prohibitin, putative	0.049	0.028108
	PF3D7_0612000	conserved Plasmodium protein, unknown function	0.05	0.084122
	PF3D7_1205000	conserved Plasmodium protein, unknown function	0.05	0.104012
	PF3D7_1232300	cytochrome b5, putative	0.05	0.07856
	PF3D7_1341000	tRNA Arginine	0.05	0.049974
DOWNREGULATED	PF3D7_1414900	ATP-dependent protease, putative	0	0.084656
	PF3D7_0802000	glutamate dehydrogenase, putative	0	0.147811
	PF3D7_1434700	mitochondrial import inner membrane translocase subunit TIM17, putative	0	0.077594
	PF3D7_1124900	60S ribosomal protein L35, putative	0	0.041222
	PF3D7_0712900	erythrocyte membrane protein 1, PfEMP1	0	0.014595
	PF3D7_1240900	erythrocyte membrane protein 1, PfEMP1	0	0.014802
	PF3D7_0613300	rhoptry protein	0	0.020855
	PF3D7_0602400	elongation factor G	0	0.024921
	PF3D7_1226000	conserved Plasmodium protein, unknown function	0	0.044943
	PF3D7_1235400	tetQ family GTPase, putative	0	0.058458
	PF3D7_0705500	inositol-phosphate phosphatase, putative	0	0.060918
	PF3D7_1302000	EMP1-trafficking protein	0	0.022991
	PF3D7_1025700	conserved Plasmodium protein, unknown function	0	0.017963
	PF3D7_1006700	conserved Plasmodium protein, unknown function	0	0.043298
	PF3D7_1239100	mitochondrial ribosomal protein L23 precursor, putative	0	0.022459
	PF3D7_0826300	SPRY domain, putative	0	0.015533
	PF3D7_1303700	conserved Plasmodium protein, unknown function	0	5.6e-05
	PF3D7_1035500	merozoite surface protein 6	0	0.000461
	PF3D7_0902700	Plasmodium exported protein (PHISTb), unknown function, pseudogene	0	0.001138
	PF3D7_1202300	dynein heavy chain, putative	0	0.00226
	PF3D7_1329000	DNA-directed RNA polymerase 3 largest subunit	0	0.001806
	PF3D7_0525000	zinc finger protein, putative	0	0.013278
	PF3D7_0620600	conserved Plasmodium protein, unknown function	0	0.010127
	PF3D7_0424900	Plasmodium exported protein (PHISTa), unknown function	0	0.002076
	PF3D7_0807800	proteasome subunit alpha type 5, putative	0	0.003402
	PF3D7_1473500	conserved Plasmodium protein, unknown function	0	0.001728
	PF3D7_0533100	erythrocyte membrane protein 1 (PfEMP1), truncated, pseudogene	0	0.03856
	PF3D7_1422400	conserved Plasmodium protein, unknown function	0	0.027209
	PF3D7_0415600	GTP:AMP phosphotransferase	0	0.029993
	PF3D7_1307200	DnaJ protein, putative	0	0.064817
	PF3D7_0723000	tRNAHis guanylyltransferase, putative	0	0.068822
	PF3D7_1218800	secreted ookinete protein, putative	0	0.042256
	PF3D7_1335000	MSP7-like protein	0	0.009595
	PF3D7_1301300	Plasmodium exported protein (PHISTa-like), unknown function, pseudogene	0	0.006925
	PF3D7_0513700	secreted ookinete protein, putative	0	0.00162
	PF3D7_1464000	YL1 nuclear protein, putative	0	0.006315
	PF3D7_0832600	stevor | PIR protein	0	0.004331
	PF3D7_0507300	conserved Plasmodium protein, unknown function	0	0.002059
	PF3D7_0214300	conserved Plasmodium protein, unknown function	0	0.001644
	PF3D7_1146800	conserved Plasmodium protein, unknown function	0	0.000763
	PF3D7_1354800	metacaspase 1	0	0.002022
	PF3D7_1212700	eukaryotic translation initiation factor 3 subunit 10, putative	0.011	0.028304
	PF3D7_0614000	thiamin-phosphate pyrophosphorylase, putative	0.011	0.00938
	PF3D7_1225000	conserved Plasmodium protein, unknown function	0.012	0.000457
	PF3D7_1473400	conserved Plasmodium protein, unknown function	0.013	0.055663
	PF3D7_1121100	conserved Plasmodium protein, unknown function	0.013	0.014987
	PF3D7_0102500	erythrocyte binding antigen-181	0.014	0.034638
	PF3D7_1006500	conserved Plasmodium protein, unknown function	0.014	0.041747
	PF3D7_0628500	conserved Plasmodium protein, unknown function	0.014	0.056285
	PF3D7_1305300	conserved Plasmodium protein, unknown function	0.015	0.135312
	PF3D7_1148800	Plasmodium exported protein (hyp11), unknown function	0.015	0.142455
	PF3D7_0935600	gametocytogenesis-implicated protein	0.015	0.033663
	PF3D7_1419300	glutathione S-transferase	0.015	0.020332
	PF3D7_1346000	dynactin subunit 2, putative	0.015	0.005143
	PF3D7_0322300	diacylglycerol O-acyltransferase	0.016	0.016584
	PF3D7_1220400	debranching enzyme-associated ribonuclease, putative	0.016	0.022219
	PF3D7_1319700	ser/thr protein phosphatase 2A regulatory subunit A, putative	0.016	0.043791
	PF3D7_1310400	conserved Plasmodium protein, unknown function	0.016	0.012629
	PF3D7_0913300	conserved Plasmodium protein, unknown function	0.017	0.083938
	PF3D7_0406400	cytosolic glyoxalase II	0.017	0.063695
	PF3D7_1472800	conserved Plasmodium protein, unknown function	0.017	0.017296
	PF3D7_1469300	small subunit rRNA processing KH domain protein, putative	0.017	0.024697
	PF3D7_1117300	conserved Plasmodium protein, unknown function	0.017	0.01556
	PF3D7_1150400	erythrocyte membrane protein 1, PfEMP1	0.017	0.016378
	PF3D7_1466800	conserved Plasmodium protein, unknown function	0.018	0.086977
	PF3D7_0419200	CGI-141 protein homolog, putative	0.018	0.053773
	PF3D7_0216000	DEAD/DEAH box helicase, putative	0.018	0.033973
	PF3D7_0602600	conserved Plasmodium protein, unknown function	0.018	0.041834
	PF3D7_1401300	aminopeptidase, putative	0.018	0.063817
	PF3D7_0422700	eukaryotic initiation factor, putative	0.018	0.01103
	PF3D7_0418800	conserved Plasmodium protein, unknown function	0.018	0.006964
	PF3D7_1118500	box C/D snoRNP rRNA 2'-O-methylation factor, putative	0.019	0.050394
	PF3D7_1000800	stevor, pseudogene | PIR protein, pseudogene	0.019	0.004939
	PF3D7_1412000	p1/s1 nuclease, putative	0.019	0.00389
	PF3D7_0812300	conserved Plasmodium protein, unknown function	0.019	0.024247
	PF3D7_1351600	glycerol kinase	0.019	0.033912
	PF3D7_0916000	sugar transporter, putative	0.019	0.004735
	PF3D7_1201300	liver stage associated protein 1	0.02	0.064365
	PF3D7_1407500	tRNA m2G10 methyltransferase subunit, putative	0.02	0.011219
	PF3D7_1408900	tRNA-dihydrouridine synthase, putative	0.02	0.027335
	PF3D7_1327400	conserved Plasmodium protein, unknown function	0.02	0.015387
	PF3D7_0314000	co-chaperone p23	0.02	0.040147
	PF3D7_1459600	conserved Plasmodium protein, unknown function	0.02	0.006864
	PF3D7_1209200	U6 snRNA-associated Sm-like protein LSm7, putative	0.021	0.082926
	PF3D7_1118100	clathrin assembly protein AP19, putative	0.021	0.014298
	PF3D7_0405100	protein transport protein Sec24B	0.021	0.030807
	PF3D7_1471600	conserved Plasmodium protein, unknown function	0.021	0.00927
	PF3D7_1342600	myosin A	0.021	0.001199
	PF3D7_1338400	conserved Plasmodium protein, unknown function	0.021	0.018552
	PF3D7_1147700	mitochondrial ATP synthase delta subunit, putative	0.021	0.00888
	PF3D7_1331400	CPW-WPC family protein	0.022	0.136769
	PF3D7_1149500	ring-infected erythrocyte surface antigen 2, pseudogene	0.023	0.101696
	PF3D7_0922600	glutamine synthetase, putative	0.023	0.006168
	PF3D7_0408700	sporozoite micronemal protein essential for cell traversal | perforin-like protein 1	0.024	0.088139
	PF3D7_1451200	conserved Plasmodium protein, unknown function	0.024	0.020174
	PF3D7_0806000	AAA family ATPase, putative	0.024	0.013035
	PF3D7_0913100	conserved Plasmodium protein, unknown function	0.024	0.009996
	PF3D7_1468800	U2 snRNP auxiliary factor, putative	0.025	0.111062
	PF3D7_1415400	conserved Plasmodium protein, unknown function	0.025	0.004751
	PF3D7_1222700	glideosome-associated protein 45	0.025	0.071048
	PF3D7_1318800	secretory complex protein 63	0.026	0.04245
	PF3D7_0600200	erythrocyte membrane protein 1, PfEMP1	0.027	0.0769
	PF3D7_0201500	Plasmodium exported protein (hyp9), unknown function	0.027	0.047302
	PF3D7_0932400	peptide release factor, putative	0.028	0.030779
	PF3D7_1218100	conserved Plasmodium protein, unknown function	0.028	0.011643
	PF3D7_1238500	conserved Plasmodium protein, unknown function	0.028	0.047362
	PF3D7_1412800	N-myristoyltransferase	0.028	0.015159
	PF3D7_1228100	leucine-rich repeat protein	0.029	0.044294
	PF3D7_0902900	conserved Plasmodium protein, unknown function	0.029	0.037999
	PF3D7_1104100	syntaxin, Qa-SNARE family	0.03	0.007322
	PF3D7_1215900	serpentine receptor, putative	0.03	0.02189
	PF3D7_0519600	zinc finger protein, putative	0.032	0.034686
	PF3D7_1201000	Plasmodium exported protein (PHISTb), unknown function	0.032	0.032311
	PF3D7_0502600	conserved Plasmodium protein, unknown function	0.032	0.023845
	PF3D7_1113000	conserved Plasmodium protein, unknown function	0.032	0.023982
	PF3D7_0413500	phosphoglucomutase-2	0.033	0.069596
	PF3D7_0522900	zinc finger protein, putative	0.033	0.020209
	PF3D7_0930700	conserved Plasmodium protein, unknown function	0.033	0.058681
	PF3D7_0102600	serine/threonine protein kinase, FIKK family	0.033	0.031962
	PF3D7_0204600	conserved Plasmodium protein, unknown function	0.033	0.043089
	PF3D7_1201400	Plasmodium exported protein, unknown function	0.033	0.009416
	PF3D7_0832000	stevor | PIR protein	0.033	0.017104
	PF3D7_0901500	rifin | PIR protein	0.033	0.026942
	PF3D7_0723900	conserved Plasmodium protein, unknown function	0.034	0.122108
	PF3D7_0622800	leucine--tRNA ligase, putative	0.034	0.109654
	PF3D7_0420100	RIO-like serine/threonine kinase	0.034	0.036949
	PF3D7_0308200	TCP-1/cpn60 chaperonin family, putative	0.034	0.006524
	PF3D7_0824000	conserved Plasmodium protein, unknown function	0.035	0.158149
	PF3D7_1439500	CCAAT-binding transcription factor, putative	0.035	0.115535
	PF3D7_0312400	glycogen synthase kinase 3	0.036	0.032627
	PF3D7_1226200	conserved Plasmodium protein, unknown function	0.037	0.052373
	PF3D7_0506500	conserved Plasmodium protein, unknown function	0.037	0.076048
	PF3D7_0417600	conserved Plasmodium protein, unknown function	0.038	0.114295
	PF3D7_1119500	clathrin coat assembly protein, putative	0.038	0.072337
	PF3D7_1300300	erythrocyte membrane protein 1, PfEMP1	0.038	0.031899
	PF3D7_0708900	Cg3 protein	0.038	0.021639
	PF3D7_1320800	dihydrolipoyllysine-residue succinyltransferase component of 2-oxoglutarate dehydrogenase complex, putative	0.038	0.009013
	PF3D7_1445800	conserved Plasmodium membrane protein, unknown function	0.038	0.020009
	PF3D7_1140600	conserved Plasmodium protein, unknown function	0.038	0.04532
	PF3D7_0716300	conserved Plasmodium protein, unknown function	0.039	0.170608
	PF3D7_1442700	conserved Plasmodium protein, unknown function	0.039	0.050065
	PF3D7_1418100	liver specific protein 1, putative	0.039	0.01747
	PF3D7_1236000	vesicle transport v-SNARE protein VTI1, putative	0.039	0.020439
	PF3D7_0923700	conserved protein, unknown function	0.04	0.019444
	PF3D7_1307600	DNA-directed RNA polymerase alpha chain, putative	0.04	0.026423
	PF3D7_1472700	DNA-directed RNA polymerase, alpha subunit, putative	0.041	0.035576
	PF3D7_1464600	phosphatase, putative	0.042	0.12317
	PF3D7_1126000	threonine--tRNA ligase	0.042	0.088182
	PF3D7_1105700	conserved protein, unknown function	0.042	0.00721
	PF3D7_1312900	eukaryotic translation initation factor 4 gamma, putative	0.043	0.057299
	PF3D7_0313600	conserved Plasmodium protein, unknown function	0.043	0.025692
	PF3D7_1240400	erythrocyte membrane protein 1, PfEMP1	0.043	0.044785
	PF3D7_1036600	conserved Plasmodium protein, unknown function	0.044	0.056026
	PF3D7_1123900	splicing factor, putative	0.044	0.017496
	PF3D7_1241600	mitochondrial carrier protein, putative	0.044	0.056749
	PF3D7_0623000	chorismate synthase	0.045	0.004557
	PF3D7_1131000	RNA-binding protein s1, putative	0.045	0.04313
	PF3D7_1144000	40S ribosomal protein S21e, putative	0.045	0.031453
	PF3D7_1201600	NIMA related kinase 3	0.046	0.067365
	PF3D7_1232200	lipoamide dehydrogenase	0.046	0.079042
	PF3D7_1439200	conserved Plasmodium protein, unknown function	0.046	0.056791
	PF3D7_0622900	transcription factor with AP2 domain(s), putative	0.047	0.097063
	PF3D7_1304200	CorA-like Mg2+ transporter protein, putative	0.047	0.069524
	PF3D7_0930300	merozoite surface protein 1	0.047	0.010633
	PF3D7_0615400	ribonuclease, putative	0.047	0.052665
	PF3D7_0712000	erythrocyte membrane protein 1, PfEMP1	0.048	0.029959
	PF3D7_1450800	conserved Plasmodium protein, unknown function	0.048	0.00372
	PF3D7_1406500	conserved Plasmodium protein, unknown function	0.049	0.033294
	PF3D7_1455200	methyltransferase, putative	0.05	0.03399
	PF3D7_1363700	conserved Plasmodium protein, unknown function	0.05	0.025885
	PF3D7_0718700	conserved Plasmodium membrane protein, unknown function	0.05	0.013839
	PF3D7_1432100	voltage-dependent anion-selective channel protein, putative	0.05	0.06501
	PF3D7_0410700	GTPase, putative	0.05	0.053581
	PF3D7_1037500	dynamin-like protein	0.05	0.012917

## Sheet: S2B. 11C-R vs 11C ART 10-14 HPI
	GENE ID	Gene Description	Corrected p-value	FDR
UPRGEGULATED	PF3D7_1142200	conserved Plasmodium protein, unknown function	0	0.116311
	PF3D7_0623200	ferredoxin--NADP reductase	0	0.135298
	PF3D7_1441800	vacuolar-sorting protein SNF7, putative	0	0.16435
	PF3D7_1459800	bax inhibitor 1, putative	0	0.243251
	PF3D7_1450600	conserved Plasmodium protein, unknown function	0	0.160433
	PF3D7_0323100	conserved Plasmodium protein, unknown function	0	0.110894
	PF3D7_1032000	mitochondrial preribosomal assembly protein rimM precursor, putative	0	0.021814
	PF3D7_0619100	conserved Plasmodium protein, unknown function	0	0.01013
	PF3D7_0912200	conserved Plasmodium membrane protein, unknown function	0	0.008783
	PF3D7_0828900	conserved Plasmodium protein, unknown function	0	0.058939
	PF3D7_1366500	nucleoside diphosphate kinase	0	0.039437
	PF3D7_1417700	conserved Plasmodium protein, unknown function	0	0.027869
	PF3D7_1352100	ABC transporter, (heavy metal transporter family), putative	0	0.091929
	PF3D7_1201600	NIMA related kinase 3	0	0.239199
	PF3D7_1012000	E3 ubiquitin-protein ligase, putative	0	0.129524
	PF3D7_1443900	heat shock protein 90, putative	0	0.010648
	PF3D7_1105900	conserved Plasmodium membrane protein, unknown function	0	0.014496
	PF3D7_1130900	mitochondrial rpoD precursor, putative	0	0.014934
	PF3D7_0906200	conserved Plasmodium protein, unknown function	0	0.008227
	PF3D7_1207900	conserved Plasmodium protein, unknown function	0	0.009076
	PF3D7_1019500	conserved Plasmodium membrane protein, unknown function	0	0.008138
	PF3D7_0911300	cysteine repeat modular protein 1	0	0.004294
	PF3D7_0509000	SNAP protein (soluble N-ethylmaleimide-sensitive factor attachment protein), putative	0	0.007612
	PF3D7_1323600	conserved Plasmodium protein, unknown function	0	0.013806
	PF3D7_1002500	conserved Plasmodium protein, unknown function	0	0.020792
	PF3D7_1252700	Plasmodium exported protein (PHISTb), unknown function	0	0.00136
	PF3D7_1017400	phosphomannomutase, putative	0	0.000497
	PF3D7_1127000	protein phosphatase, putative	0	0.001015
	PF3D7_1445400	protein serine/threonine kinase-1	0	0.003888
	PF3D7_0416100	glutamyl-tRNA(Gln) amidotransferase subunit A, putative	0	0.005054
	PF3D7_1349600	conserved Plasmodium protein, unknown function	0	5.9e-05
	PF3D7_0931900	adenylate kinase-like protein 2	0	0.001026
	PF3D7_1018800	conserved protein, unknown function	0	0.000459
	PF3D7_0833000	rifin | PIR protein	0	0.000237
	PF3D7_0903000	conserved protein, unknown function	0	0.001452
	PF3D7_1034800	conserved Plasmodium protein, unknown function	0	0.00275
	PF3D7_1104300	conserved Plasmodium protein, unknown function	0	0.001849
	PF3D7_1231800	asparagine-rich protein, putative	0	0.000793
	PF3D7_0611900	lsm12, putative	0	0.001143
	PF3D7_1316400	conserved Plasmodium protein, unknown function	0	0.00596
	PF3D7_1308300	40S ribosomal protein S27, putative	0	0.005115
	PF3D7_1352000	conserved Plasmodium protein, unknown function	0	0.027626
	PF3D7_1354400	V-type proton ATPase 21 kDa proteolipid subunit, putative	0	0.011875
	PF3D7_0106000	conserved Plasmodium protein, unknown function	0	0.01593
	PF3D7_1436500	GTP-binding protein, putative	0	0.024768
	PF3D7_1418300	calmodulin, putative	0	0.01481
	PF3D7_1005500	regulator of nonsense transcripts, putative	0	0.01614
	PF3D7_0729000	signal recognition particle SRP9	0	0.043342
	PF3D7_1310000	mitochondrial ATP synthase delta subunit, putative	0	0.162755
	PF3D7_1011200	conserved Plasmodium protein, unknown function	0	0.127004
	PF3D7_1444900	conserved Plasmodium protein, unknown function	0	0.108362
	PF3D7_1236300	conserved Plasmodium protein, unknown function	0	0.124006
	PF3D7_1222400	transcription factor with AP2 domain(s)	0	0.088686
	PF3D7_1427300	conserved Plasmodium protein, unknown function	0	0.061641
	PF3D7_1414000	26S proteasome regulatory subunit RPN13, putative	0	0.073404
	PF3D7_1322000	adenosine-diphosphatase, putative	0	0.10039
	PF3D7_0819600	conserved Plasmodium protein, unknown function	0	0.08344
	PF3D7_1136000	conserved Plasmodium protein, unknown function	0	0.040101
	PF3D7_1474700	protein kinase, putative	0	0.02959
	PF3D7_1469000	translation initiation factor IF-1, putative	0	0.030192
	PF3D7_1324300	conserved Plasmodium membrane protein, unknown function	0	0.083061
	PF3D7_1440700	adaptor complexes medium subunit family	0	0.061667
	PF3D7_1358300	rhomboid protease ROM7	0	0.113416
	PF3D7_0416500	repressor of RNA polymerase III transcription MAF1, putative	0	0.02849
	PF3D7_0305500	conserved Plasmodium protein, unknown function	0	0.03317
	PF3D7_1444400	conserved Plasmodium protein, unknown function	0	0.038269
	PF3D7_1450300	DNA polymerase delta interacting protein, putative	0	0.040144
	PF3D7_1412500	actin II	0	0.036114
	PF3D7_0526700	conserved Plasmodium protein, unknown function	0	0.022683
	PF3D7_1135900	3-oxo-5-alpha-steroid 4-dehydrogenase, putative	0	0.054689
	PF3D7_1127500	protein disulfide isomerase, putative	0	0.083296
	PF3D7_0709000	chloroquine resistance transporter	0	0.064253
	PF3D7_1313600	conserved Plasmodium protein, unknown function	0	0.063851
	PF3D7_1368100	proteasome regulatory subunit, putative	0	0.042147
	PF3D7_1303900	conserved Plasmodium protein, unknown function	0	0.042011
	PF3D7_0109300	fatty acid elongation protein, GNS1/SUR4 family, putative	0	0.042304
	PF3D7_1032300	conserved Plasmodium protein, unknown function	0	0.047658
	PF3D7_1413200	conserved Plasmodium protein, unknown function	0	0.041083
	PF3D7_0724000	Rab GTPase activator and protein kinase, putative	0	0.004272
	PF3D7_1450000	serine/threonine protein kinase, putative	0	0.00407
	PF3D7_0108400	mitochondrial carrier protein, putative	0	0.004153
	PF3D7_1246100	delta-aminolevulinic acid synthetase	0	0.004639
	PF3D7_1311900	vacuolar ATP synthase subunit a	0	0.008363
	PF3D7_0316100	mitochondrial ribosomal protein L27 precursor, putative	0	0.002878
	PF3D7_0313800	conserved Plasmodium protein, unknown function	0	0.007443
	PF3D7_0504100	AN1-like zinc finger family protein	0	0.00873
	PF3D7_1454600	mitochondrial ribosomal protein S11 precursor, putative	0	0.006002
	PF3D7_0718900	conserved Plasmodium protein, unknown function	0	0.005866
	PF3D7_0519200	V-type proton ATPase 16 kDa proteolipid subunit	0	0.005193
	PF3D7_1224100	conserved Plasmodium protein, unknown function	0	0.004883
	PF3D7_0404600	conserved Plasmodium membrane protein, unknown function	0	0.002508
	PF3D7_0522100	conserved Plasmodium protein, unknown function	0	0.017577
	PF3D7_1472900	dihydroorotase, putative	0	0.013111
	PF3D7_1365500	glycine cleavage T protein, putative	0	0.0217
	PF3D7_1010600	eukaryotic translation initiation factor 2 beta subunit, putative	0	0.019776
	PF3D7_0208700	conserved Plasmodium protein, unknown function	0	0.018051
	PF3D7_1004500	conserved Plasmodium protein, unknown function	0	0.017682
	PF3D7_0402700	rifin, pseudogene | PIR protein, pseudogene	0	0.019424
	PF3D7_1127100	deoxyuridine 5'-triphosphate nucleotidohydrolase	0.005	0.062761
	PF3D7_0510300	conserved Plasmodium protein, unknown function	0.006	0.015037
	PF3D7_1436900	histidine triad protein, putative	0.009	0.001885
	PF3D7_0621700	conserved Plasmodium protein, unknown function	0.011	0.044205
	PF3D7_1401800	choline kinase	0.011	0.052206
	PF3D7_0718100	exported serine/threonine protein kinase	0.011	0.030045
	PF3D7_0424500	serine/threonine protein kinase, FIKK family	0.011	0.029575
	PF3D7_1004200	conserved Plasmodium membrane protein, unknown function	0.012	0.019925
	PF3D7_1111400	conserved Plasmodium protein, unknown function	0.012	0.036138
	PF3D7_1368900	conserved Plasmodium protein, unknown function	0.012	0.023375
	PF3D7_1438400	metacaspase-like protein	0.012	0.018494
	PF3D7_1421200	40S ribosomal protein S25, putative	0.013	0.001685
	PF3D7_0816700	conserved Plasmodium protein, unknown function	0.013	0.02374
	PF3D7_1234000	conserved Plasmodium protein, unknown function	0.013	0.013368
	PF3D7_1330000	thioredoxin, putative	0.013	0.076027
	PF3D7_0708700	Cg8 protein	0.014	0.142519
	PF3D7_1115900	palmitoyltransferase, putative	0.014	0.139299
	PF3D7_1206800	conserved Plasmodium protein, unknown function	0.014	0.076898
	PF3D7_1344800	aspartate carbamoyltransferase	0.014	0.071817
	PF3D7_0727500	conserved Plasmodium protein, unknown function	0.014	0.015324
	PF3D7_1444200	calmodulin-like protein	0.014	0.001924
	PF3D7_1112300	conserved Plasmodium protein, unknown function	0.014	0.075687
	PF3D7_1209400	conserved Plasmodium protein, unknown function	0.014	0.046409
	PF3D7_1419800	glutathione reductase	0.014	0.088277
	PF3D7_0934700	UBX domain, putative	0.014	0.018397
	PF3D7_0210000	secretory complex protein 61 gamma subunit	0.015	0.221091
	PF3D7_1241900	tetratricopeptide repeat protein, putative	0.015	0.121946
	PF3D7_0610600	calcium-dependent protein kinase 2	0.015	0.031758
	PF3D7_0411400	DEAD box ATP-dependent RNA helicase, putative	0.015	0.016527
	PF3D7_0727700	conserved Plasmodium protein, unknown function	0.015	0.0205
	PF3D7_0801600	conserved Plasmodium protein, unknown function	0.015	0.136237
	PF3D7_1329200	conserved Plasmodium protein, unknown function	0.015	0.064743
	PF3D7_0511100	conserved Plasmodium protein, unknown function	0.015	0.069197
	PF3D7_0315900	conserved Plasmodium protein, unknown function	0.015	0.033931
	PF3D7_0626000	conserved Plasmodium protein, unknown function	0.016	0.058858
	PF3D7_1331600	protein tyrosine phosphatase, putative	0.016	0.079326
	PF3D7_0504300	conserved Plasmodium protein, unknown function	0.016	0.033633
	PF3D7_1249000	conserved Plasmodium membrane protein, unknown function	0.016	0.158253
	PF3D7_1445100	histidine--tRNA ligase, putative	0.016	0.023669
	PF3D7_1105800	conserved Plasmodium protein, unknown function	0.016	0.053059
	PF3D7_0216200	conserved Plasmodium protein, unknown function	0.016	0.055797
	PF3D7_0529500	cell cycle regulator protein, putative	0.016	0.00484
	PF3D7_1021400	endomembrane protein 70, putative	0.016	0.007258
	PF3D7_1328900	conserved Plasmodium protein, unknown function	0.016	0.008626
	PF3D7_0928700	conserved Plasmodium protein, unknown function	0.016	0.032022
	PF3D7_0920200	CS domain protein, putative	0.017	0.214583
	PF3D7_0203300	ERCC1 nucleotide excision repair protein, putative	0.017	0.00942
	PF3D7_1106400	conserved Plasmodium protein, unknown function	0.017	0.093642
	PF3D7_1318900	conserved Plasmodium protein, unknown function	0.017	0.06067
	PF3D7_1028000	methyltransferase, putative	0.017	0.098431
	PF3D7_0623100	coronin binding protein, putative	0.017	0.003719
	PF3D7_0720300	conserved Plasmodium protein, unknown function	0.017	0.04246
	PF3D7_0105100	conserved Plasmodium protein, unknown function	0.017	0.024885
	PF3D7_0914200	phospholipid or glycerol acyltransferase, putative	0.017	0.014127
	PF3D7_0807000	gas41 homologue, putative	0.017	0.016058
	PF3D7_1450700	conserved Plasmodium protein, unknown function	0.018	0.043896
	PF3D7_0423800	cysteine-rich protective antigen	0.018	0.073393
	PF3D7_1021900	conserved Plasmodium protein (10b antigen), unknown function	0.018	0.058983
	PF3D7_1146200	conserved Plasmodium protein, unknown function	0.018	0.030896
	PF3D7_1360200	conserved protein, unknown function	0.018	0.058878
	PF3D7_1477900	acyl-CoA synthetase, pseudogene	0.018	0.014658
	PF3D7_0511800	myo-inositol 1-phosphate synthase, putative	0.018	0.009264
	PF3D7_1126900	small nuclear ribonucleoprotein F, putative	0.019	0.009691
	PF3D7_0103000	vacuolar protein sorting-associated protein VTA1, putative	0.019	0.000755
	PF3D7_0703200	conserved Plasmodium protein, unknown function	0.019	0.028936
	PF3D7_1342200	conserved Plasmodium membrane protein, unknown function	0.019	0.036047
	PF3D7_1201000	Plasmodium exported protein (PHISTb), unknown function	0.019	0.032063
	PF3D7_0408600	sporozoite invasion-associated protein 1	0.019	0.024474
	PF3D7_1322800	conserved Plasmodium protein, unknown function	0.02	0.007516
	PF3D7_1236200	conserved Plasmodium protein, unknown function	0.02	0.001098
	PF3D7_1433200	conserved Plasmodium protein, unknown function	0.02	0.001935
	PF3D7_1314500	cop-coated vesicle membrane protein p24 precursor, putative	0.02	0.010493
	PF3D7_1308400	conserved Plasmodium protein, unknown function	0.02	0.02915
	PF3D7_0521500	ribosomal large subunit pseudouridylate synthase, putative	0.02	0.004261
	PF3D7_1429700	mitochondrial ribosomal protein L15 precursor, putative	0.021	0.128656
	PF3D7_1147900	conserved Plasmodium protein, unknown function	0.021	0.127187
	PF3D7_1314700	conserved Plasmodium protein, unknown function	0.021	0.011573
	PF3D7_0611800	conserved Plasmodium protein, unknown function	0.021	0.090069
	PF3D7_0323200	conserved Plasmodium protein, unknown function	0.021	0.038269
	PF3D7_0513900	conserved Plasmodium protein, unknown function	0.021	0.003113
	PF3D7_1428000	conserved Plasmodium membrane protein, unknown function	0.021	0.013964
	PF3D7_1315100	serine/threonine protein kinase	0.021	0.027678
	PF3D7_0911200	conserved Plasmodium protein, unknown function	0.022	0.014081
	PF3D7_0513300	purine nucleoside phosphorylase	0.022	0.05622
	PF3D7_0404400	6-cysteine protein	0.022	0.036062
	PF3D7_0102800	conserved Plasmodium protein, unknown function	0.022	0.052758
	PF3D7_1405300	conserved Plasmodium protein, unknown function	0.022	0.004022
	PF3D7_0715600	GTP-binding translation elongation factor tu family protein, putative	0.022	0.007022
	PF3D7_0623900	ribonuclease H2 subunit A, putative	0.023	0.01669
	PF3D7_1037800	dynein intermediate chain, putative	0.023	0.009502
	PF3D7_1206000	shewanella-like protein phosphatase 2	0.024	0.005509
	PF3D7_1244400	conserved Plasmodium protein, unknown function	0.024	0.040989
	PF3D7_0214500	conserved Plasmodium protein, unknown function	0.024	0.052565
	PF3D7_1413100	conserved Plasmodium protein, unknown function	0.025	0.090745
	PF3D7_0423000	conserved Plasmodium protein, unknown function	0.025	0.078089
	PF3D7_0322400	regulator of initiation factor 2 (eIF2)	0.025	0.104343
	PF3D7_1215000	thioredoxin peroxidase 2	0.025	0.07481
	PF3D7_1419600	conserved Plasmodium protein, unknown function	0.026	0.064874
	PF3D7_0102300	Plasmodium exported protein, unknown function	0.027	0.180556
	PF3D7_0900600	rifin | PIR protein	0.027	0.006252
	PF3D7_0508200	longevity-assurance (LAG1) protein, putative	0.027	0.019758
	PF3D7_1221000	histone-lysine N-methyltransferase, H3 lysine-4 specific	0.028	0.040661
	PF3D7_0205700	conserved Plasmodium protein, unknown function	0.028	0.060307
	PF3D7_1469500	conserved Plasmodium protein, unknown function	0.029	0.106779
	PF3D7_1428800	transcription initiation TFIID-like, putative	0.029	0.073382
	PF3D7_1132900	glycine cleavage H protein	0.029	0.029792
	PF3D7_0826100	E3 ubiquitin-protein ligase, putative	0.029	0.033089
	PF3D7_0927400	conserved Plasmodium protein, unknown function	0.029	0.022676
	PF3D7_0215100	RING zinc finger protein, putative	0.03	0.020146
	PF3D7_1407400	conserved Plasmodium protein, unknown function	0.03	0.045539
	PF3D7_1446300	conserved Plasmodium membrane protein, unknown function	0.03	0.072897
	PF3D7_0100800	rifin | PIR protein	0.03	0.029389
	PF3D7_0303500	spindle pole body protein, putative	0.031	0.015904
	PF3D7_1236900	conserved Plasmodium protein, unknown function	0.031	0.020409
	PF3D7_1452500	SNARE protein, putative	0.032	0.010336
	PF3D7_1308800	tyrosine recombinase	0.032	0.016001
	PF3D7_1006600	phosducin-like protein, putative	0.032	0.065545
	PF3D7_0805100	conserved Plasmodium protein, unknown function	0.032	0.050471
	PF3D7_0811100	mitochondrial carrier protein, putative	0.032	0.046776
	PF3D7_0816400	conserved Plasmodium protein, unknown function	0.032	0.018791
	PF3D7_1251000	conserved Plasmodium protein, unknown function	0.033	0.080051
	PF3D7_1230300	subpellicular microtubule protein 2, putative	0.033	0.007683
	PF3D7_0629400	RNA-binding protein, putative	0.033	0.195522
	PF3D7_1309400	HORMA domain protein, putative	0.034	0.03242
	PF3D7_0932900	conserved Plasmodium protein, unknown function	0.034	0.064775
	PF3D7_0934600	conserved Plasmodium protein, unknown function	0.034	0.006902
	PF3D7_1131100	serpentine receptor, putative	0.035	0.012393
	PF3D7_0718400	mitochondrial ribosomal protein S8 precursor, putative	0.035	0.065629
	PF3D7_0815000	selenoprotein	0.035	0.044797
	PF3D7_1230600	sun-family protein, putative	0.035	0.025528
	PF3D7_1447300	mitochondrial ribosomal protein S14 precursor, putative	0.035	0.026537
	PF3D7_0706600	conserved Plasmodium protein, unknown function	0.035	0.04138
	PF3D7_1125300	DNA-directed RNA polymerase	0.035	0.028018
	PF3D7_1330500	conserved Plasmodium protein, unknown function	0.035	0.026959
	PF3D7_1017000	DNA polymerase delta catalytic subunit	0.036	0.094247
	PF3D7_1212100	peripheral plastid protein 1, putative	0.036	0.063922
	PF3D7_1030300	conserved Plasmodium protein, unknown function	0.036	0.093004
	PF3D7_1412600	deoxyhypusine synthase	0.036	0.002936
	PF3D7_0400500	rifin | PIR protein	0.036	0.008434
	PF3D7_1425700	conserved Plasmodium protein, unknown function	0.036	0.008852
	PF3D7_0411200	conserved Plasmodium protein, unknown function	0.037	0.027288
	PF3D7_0912500	conserved Plasmodium protein, unknown function	0.037	0.02494
	PF3D7_1352300	conserved Plasmodium protein, unknown function	0.037	0.023009
	PF3D7_1126300	DnaJ protein, putative	0.037	0.031763
	PF3D7_1470600	RAP protein, putative	0.037	0.058761
	PF3D7_1468100	conserved Plasmodium protein, unknown function	0.037	0.029396
	PF3D7_1477100	Plasmodium exported protein (hyp6), unknown function	0.037	0.037987
	PF3D7_0716900	drug metabolite transporter, putative	0.037	0.083907
	PF3D7_0623400	RNA-binding protein mei2 homologue, putative	0.037	0.025577
	PF3D7_0920000	long chain fatty acid elongation enzyme, putative	0.037	0.041681
	PF3D7_1343300	conserved Plasmodium protein, unknown function	0.037	0.018323
	PF3D7_1423100	ankyrin, putative	0.037	0.008234
	PF3D7_0306000	conserved Plasmodium protein, unknown function	0.038	0.015329
	PF3D7_1140200	conserved Plasmodium protein, unknown function	0.038	0.010132
	PF3D7_0402600	stevor | PIR protein	0.038	0.098339
	PF3D7_1225400	conserved Plasmodium protein, unknown function	0.038	0.046728
	PF3D7_0928000	cytochrome c oxidase subunit 6B, putative	0.038	0.077307
	PF3D7_1349700	conserved Plasmodium membrane protein, unknown function	0.038	0.034277
	PF3D7_0710300	conserved Plasmodium membrane protein, unknown function	0.038	0.030909
	PF3D7_1307200	DnaJ protein, putative	0.038	0.050144
	PF3D7_1230800	conserved Plasmodium protein, unknown function	0.038	0.015515
	PF3D7_1303300	conserved Plasmodium protein, unknown function	0.038	0.058957
	PF3D7_0720500	conserved Plasmodium protein, unknown function	0.039	0.185618
	PF3D7_1017800	conserved Plasmodium protein, unknown function	0.039	0.049232
	PF3D7_0925100	conserved Plasmodium protein, unknown function	0.039	0.021984
	PF3D7_1127900	conserved Plasmodium protein, unknown function	0.039	0.045687
	PF3D7_1425600	zinc finger protein, putative	0.039	0.10139
	PF3D7_1422700	conserved Plasmodium protein, unknown function	0.039	0.030972
	PF3D7_0214300	conserved Plasmodium protein, unknown function	0.039	0.062836
	PF3D7_0711000	AAA family ATPase, CDC48 subfamily	0.039	0.084337
	PF3D7_1311300	ATP synthase subunit gamma, mitochondrial	0.039	0.008183
	PF3D7_1443500	poly(A)-specific ribonuclease PARN, putative	0.039	0.024179
	PF3D7_1435700	ataxin-2 like protein, putative	0.039	0.224155
	PF3D7_0507000	conserved Plasmodium protein, unknown function	0.04	0.157369
	PF3D7_0902600	serine/threonine protein kinase, FIKK family	0.04	0.079128
	PF3D7_1463800	mitochondrial ribosomal protein S6-2 precursor, putative	0.04	0.068442
	PF3D7_1308100	CCAAT-binding transcription factor, putative	0.041	0.039547
	PF3D7_1410800	ankyrin-repeat protein, putative	0.041	0.164807
	PF3D7_1421300	conserved Plasmodium protein, unknown function	0.041	0.014431
	PF3D7_1449400	DNA replication related protein, putative	0.041	0.023288
	PF3D7_1305100	conserved Plasmodium protein, unknown function	0.042	0.066881
	PF3D7_1106100	apicoplast ribosomal protein S15 precursor, putative	0.042	0.03216
	PF3D7_1333200	ubiquitin-activating enzyme	0.042	0.07424
	PF3D7_0408900	peptidase, M22 family, putative	0.042	0.051354
	PF3D7_0615200	conserved Plasmodium protein, unknown function	0.042	0.069517
	PF3D7_1038500	Plasmodium exported protein, unknown function	0.043	0.135258
	PF3D7_0827700	conserved Plasmodium membrane protein, unknown function	0.043	0.109183
	PF3D7_1328600	conserved Plasmodium protein, unknown function	0.043	0.03889
	PF3D7_1354100	conserved Plasmodium protein, unknown function	0.044	0.116142
	PF3D7_1430000	conserved Plasmodium protein, unknown function	0.044	0.066466
	PF3D7_1471400	diacylglycerol kinase, putative	0.044	0.128342
	PF3D7_1124200	conserved Plasmodium protein, unknown function	0.044	0.028968
	PF3D7_0934000	histidine--tRNA ligase, putative	0.044	0.019291
	PF3D7_1031100	conserved Plasmodium protein, unknown function	0.044	0.055265
	PF3D7_1449600	conserved Plasmodium protein, unknown function	0.045	0.200281
	PF3D7_1459300	OPA3-like protein, putative	0.045	0.059683
	PF3D7_0906400	dynein light intermediate chain 2, cytosolic	0.045	0.013386
	PF3D7_1209100	conserved Plasmodium protein, unknown function	0.045	0.066324
	PF3D7_1368500	conserved Plasmodium protein, unknown function	0.046	0.128428
	PF3D7_1004800	ADP/ATP carrier protein, putative	0.046	0.060444
	PF3D7_1313900	conserved Plasmodium protein, unknown function	0.046	0.03648
	PF3D7_0318100	stomatin-like protein	0.046	0.052411
	PF3D7_1215300	10 kDa chaperonin	0.046	0.041164
	PF3D7_0218600	conserved Plasmodium protein, unknown function	0.046	0.043038
	PF3D7_0620300	conserved Plasmodium protein, unknown function	0.047	0.090316
	PF3D7_0725000	exonuclease I, putative	0.047	0.052004
	PF3D7_1133500	conserved Plasmodium protein, unknown function	0.048	0.034082
	PF3D7_1237000	SUMO-activating enzyme subunit 2	0.048	0.056204
	PF3D7_1106500	conserved Plasmodium protein, unknown function	0.049	0.044251
	PF3D7_1352500	thioredoxin-related protein, putative	0.049	0.110441
	PF3D7_1434800	mitochondrial acidic protein MAM33, putative	0.049	0.058289
	PF3D7_1143400	translation initiation factor eIF-1A, putative	0.049	0.021995
	PF3D7_1332000	syntaxin, Qa-SNARE family	0.049	0.045052
	PF3D7_1135800	conserved Plasmodium protein, unknown function	0.049	0.050171
	PF3D7_1134600	zinc finger protein, putative	0.049	0.09473
	PF3D7_0706700	DNA mismatch repair protein MSH2, putative	0.05	0.122044
	PF3D7_1341500	conserved Plasmodium protein, unknown function	0.05	0.135178
	PF3D7_1408300	conserved Plasmodium protein, unknown function	0.05	0.015624
	PF3D7_1028100	protoporphyrinogen oxidase	0.05	0.035188
DOWNREGULATED	PF3D7_1031200	MORN repeat-containing protein 1	0	0.042598
	PF3D7_0935800	cytoadherence linked asexual protein 9	0	0.033136
	PF3D7_1354300	large subunit rRNA methyltransferase, putative	0	0.010893
	PF3D7_0210800	conserved Plasmodium protein, unknown function	0	0.035412
	PF3D7_1465500	potassium channel	0	0.109956
	PF3D7_1232200	lipoamide dehydrogenase	0	0.096265
	PF3D7_0918000	secreted acid phosphatase | glideosome-associated protein 50	0	0.111796
	PF3D7_0825100	conserved Plasmodium protein, unknown function	0	0.061527
	PF3D7_1406400	PPR repeat protein	0	0.038019
	PF3D7_1015400	conserved Plasmodium protein, unknown function	0	0.043557
	PF3D7_1250000	rRNA-processing protein, putative	0	0.017274
	PF3D7_1028900	conserved Plasmodium protein, unknown function	0	0.0533
	PF3D7_1008200	endonuclease, putative	0	0.006495
	PF3D7_0605000	50S ribosomal protein L24, putative	0	0.079985
	PF3D7_1309700	conserved Plasmodium protein, unknown function	0	0.050866
	PF3D7_1131000	RNA-binding protein s1, putative	0	0.004518
	PF3D7_0617500	rifin, pseudogene | PIR protein, pseudogene	0	0.00408
	PF3D7_1463900	conserved Plasmodium membrane protein, unknown function	0	0.002432
	PF3D7_1464200	zinc finger protein, putative	0	0.003214
	PF3D7_0819000	conserved Plasmodium protein, unknown function	0	0.001547
	PF3D7_0923200	flavodoxin-like protein	0	0.001692
	PF3D7_0313600	conserved Plasmodium protein, unknown function	0	0.009417
	PF3D7_0415500	nuclear cap-binding protein, putative	0	0.005732
	PF3D7_1227500	cyclin	0	0.002532
	PF3D7_1340900	sodium-dependent phosphate transporter	0	0.00123
	PF3D7_0908600	ribosomal RNA methyltransferase, putative	0	0.002062
	PF3D7_1475800	conserved Plasmodium protein, unknown function	0	0.008339
	PF3D7_1446400	pyruvate dehydrogenase E1 beta subunit	0	0.003543
	PF3D7_0300900	stevor-like | PIR protein	0	0.006579
	PF3D7_1243700	ubiquitin conjugating enzyme E2, putative	0	0.014596
	PF3D7_0410200	tRNA Isoleucine	0	0.008108
	PF3D7_1203900	ubiquitin conjugating enzyme E2	0	0.000777
	PF3D7_1025500	conserved Plasmodium protein, unknown function	0	0.001473
	PF3D7_1457700	large ribosomal subunit nuclear export factor, putative	0	0.000717
	PF3D7_0221200	Plasmodium exported protein (hyp15), unknown function	0	2.1e-05
	PF3D7_0319700	ABC transporter, putative	0	0.000132
	PF3D7_1147300	conserved Plasmodium protein, unknown function	0	0.00073
	PF3D7_1411600	GTP-binding protein, putative	0	0.00121
	PF3D7_1017200	enoyl-CoA hydratase-related protein, putative	0	0.006776
	PF3D7_0425800	erythrocyte membrane protein 1, PfEMP1	0	0.008474
	PF3D7_1123900	splicing factor, putative	0	0.00393
	PF3D7_1416100	root hair defective 3 GTP-binding protein (RHD3) homolog, putative	0	0.006429
	PF3D7_1335100	merozoite surface protein 7	0	0.007325
	PF3D7_1022400	pre-mRNA splicing factor, putative	0	0.005049
	PF3D7_1433800	conserved Plasmodium protein, unknown function	0	0.020607
	PF3D7_0602700	conserved Plasmodium protein, unknown function	0	0.109591
	PF3D7_0817800	conserved Plasmodium protein, unknown function	0	0.034935
	PF3D7_0418100	conserved Plasmodium protein, unknown function	0	0.051124
	PF3D7_0910200	conserved Plasmodium protein, unknown function	0	0.028223
	PF3D7_1402400	U1 small nuclear ribonucleoprotein C, putative	0	0.05635
	PF3D7_1010200	DNA2/NAM7 helicase, putative	0.009	0.029211
	PF3D7_0617700	rifin | PIR protein	0.009	0.012549
	PF3D7_1459600	conserved Plasmodium protein, unknown function	0.009	0.112813
	PF3D7_0802300	rRNA processing WD-repeat protein, putative	0.011	0.000554
	PF3D7_1214000	conserved Plasmodium protein, unknown function	0.011	0.014945
	PF3D7_1369600	conserved Plasmodium protein, unknown function	0.012	0.019664
	PF3D7_1301700	Plasmodium exported protein (hyp8), unknown function	0.012	0.021053
	PF3D7_0318300	conserved Plasmodium protein, unknown function	0.012	0.000978
	PF3D7_0516900	60S ribosomal protein L8, putative	0.012	0.010694
	PF3D7_1034700	ADP-ribosylation factor, putative	0.012	0.006284
	PF3D7_0413200	rifin | PIR protein	0.012	0.010808
	PF3D7_0522700	iron-sulfur assembly protein, putative	0.013	0.018847
	PF3D7_1228600	merozoite surface protein 9	0.013	0.004934
	PF3D7_0721300	DEAD/DEAH box ATP-dependent RNA helicase, putative	0.014	0.00825
	PF3D7_1469300	small subunit rRNA processing KH domain protein, putative	0.014	0.005292
	PF3D7_0206000	DNA repair endonuclease, putative	0.014	0.005722
	PF3D7_1006400	conserved Plasmodium protein, unknown function	0.014	0.041997
	PF3D7_1320800	dihydrolipoyllysine-residue succinyltransferase component of 2-oxoglutarate dehydrogenase complex, putative	0.014	0.030302
	PF3D7_0829400	prolyl 4-hydroxylase alpha subunit 1, putative	0.015	0.009618
	PF3D7_1456000	transcription factor with AP2 domain(s)	0.015	0.074228
	PF3D7_1212700	eukaryotic translation initiation factor 3 subunit 10, putative	0.015	0.008025
	PF3D7_0218400	DEAD/DEAH box ATP-dependent RNA helicase, putative	0.015	0.024396
	PF3D7_0208100	conserved Plasmodium protein, unknown function	0.015	0.002942
	PF3D7_0517700	eukaryotic translation initiation factor, putative	0.015	0.00165
	PF3D7_0418600	regulator of chromosome condensation, putative	0.015	0.030577
	PF3D7_1033600	myb2 transcription factor, putative	0.015	0.028662
	PF3D7_1426800	conserved Plasmodium protein, unknown function	0.016	0.018754
	PF3D7_1030600	glycoprotease, putative	0.016	0.032882
	PF3D7_1367100	U1 small nuclear ribonucleoprotein, putative	0.016	0.104197
	PF3D7_0825900	conserved Plasmodium protein, unknown function	0.016	0.002135
	PF3D7_1353800	proteasome subunit, putative	0.016	0.011773
	PF3D7_0528000	conserved Plasmodium protein, unknown function	0.016	0.018543
	PF3D7_0419800	60S ribosomal protein L7ae/L30e, putative	0.017	0.013569
	PF3D7_1251500	DEAD/DEAH box ATP-dependent RNA helicase, putative	0.017	0.043805
	PF3D7_1038800	RESA-like protein with PHIST and DnaJ domains	0.017	0.023564
	PF3D7_0923900	RNA-binding protein, putative	0.017	0.043594
	PF3D7_1331400	CPW-WPC family protein	0.017	0.004901
	PF3D7_1372500	stevor, pseudogene | PIR protein, pseudogene	0.017	0.006795
	PF3D7_1347100	DNA topoisomerase III, putative	0.017	0.008036
	PF3D7_1027100	small subunit rRNA processing stabilizing factor, putative	0.017	0.01147
	PF3D7_1205900	conserved protein, unknown function	0.017	0.045523
	PF3D7_0410300	protein phosphatase, putative	0.018	0.057831
	PF3D7_0810300	protein phosphatase, putative	0.018	0.05654
	PF3D7_0727900	conserved Plasmodium protein, unknown function	0.018	0.047497
	PF3D7_0524000	karyopherin beta	0.019	0.034674
	PF3D7_0705000	methyltransferase, putative	0.019	0.008126
	PF3D7_0617900	histone H3 variant, putative	0.019	0.002893
	PF3D7_0114600	stevor, pseudogene | PIR protein, pseudogene	0.019	0.007187
	PF3D7_1006200	DNA/RNA-binding protein Alba 3	0.019	0.053028
	PF3D7_1205800	high mobility group protein B3, putative	0.019	0.018456
	PF3D7_1423300	serine/threonine protein phosphatase	0.02	0.071269
	PF3D7_1031700	protein phosphatase inhibitor 3	0.02	0.043267
	PF3D7_1240600	erythrocyte membrane protein 1, PfEMP1	0.02	0.007482
	PF3D7_1221200	conserved Plasmodium protein, unknown function	0.02	0.001621
	PF3D7_0417200	bifunctional dihydrofolate reductase-thymidylate synthase	0.02	0.024473
	PF3D7_1037000	DNA polymerase zeta catalytic subunit, putative	0.021	0.001399
	PF3D7_0832200	Plasmodium exported protein (PHISTa-like), unknown function	0.021	0.002596
	PF3D7_0400400	erythrocyte membrane protein 1, PfEMP1	0.021	0.03144
	PF3D7_0201500	Plasmodium exported protein (hyp9), unknown function	0.021	0.038732
	PF3D7_0407800	conserved Plasmodium protein, unknown function	0.022	0.002665
	PF3D7_0205400	conserved Plasmodium protein, unknown function	0.022	0.007044
	PF3D7_0530600	XAP-5 DNA binding protein, putative	0.022	0.022995
	PF3D7_0922600	glutamine synthetase, putative	0.022	0.031608
	PF3D7_1206500	Tat binding protein 1(TBP-1)-interacting protein, putative	0.023	0.028609
	PF3D7_0314300	DER1-like protein	0.023	0.008419
	PF3D7_1354900	conserved Plasmodium protein, unknown function	0.024	0.014945
	PF3D7_0525300	conserved Plasmodium protein, unknown function	0.025	0.070414
	PF3D7_0620800	tRNA Alanine	0.025	0.078554
	PF3D7_0812500	RNA-binding protein, putative	0.025	0.029151
	PF3D7_0619900	splicing factor 3A subunit 2, putative	0.026	0.008355
	PF3D7_0522400	conserved Plasmodium protein, unknown function	0.026	0.001314
	PF3D7_0803400	DNA repair protein RAD54, putative	0.026	0.02013
	PF3D7_1409500	conserved Plasmodium protein, unknown function	0.027	0.040104
	PF3D7_0813400	conserved Plasmodium protein, unknown function	0.028	0.046105
	PF3D7_0502500	conserved Plasmodium protein, unknown function	0.028	0.020011
	PF3D7_1309100	60S ribosomal protein L24, putative	0.028	0.093557
	PF3D7_1240100	early transcribed membrane protein 12	0.029	0.058122
	PF3D7_0521700	DEAD/DEAH box ATP-dependent RNA helicase, putative	0.03	0.04134
	PF3D7_0935900	ring-exported protein 1	0.031	0.011838
	PF3D7_0306500	conserved Plasmodium protein, unknown function	0.031	0.049316
	PF3D7_1458000	cysteine proteinase falcipain 1	0.031	0.073514
	PF3D7_0710100	conserved Plasmodium protein, unknown function	0.031	0.005905
	PF3D7_0719600	60S ribosomal protein L11a, putative	0.032	0.034502
	PF3D7_0502400	ring-stage membrane protein 1 | merozoite surface protein 8	0.033	0.063573
	PF3D7_0521300	conserved Plasmodium protein, unknown function	0.033	0.052205
	PF3D7_0931100	nucleolar protein Nop52, putative	0.033	0.021154
	PF3D7_1036300	merozoite surface protein	0.033	0.017971
	PF3D7_0618300	60S ribosomal protein L27a, putative	0.033	0.075588
	PF3D7_0412700	erythrocyte membrane protein 1, PfEMP1	0.034	0.042918
	PF3D7_1339300	conserved Plasmodium protein, unknown function	0.034	0.016314
	PF3D7_0614100	conserved Plasmodium protein, unknown function	0.034	0.00799
	PF3D7_0904000	GTPase-activating protein, putative	0.034	0.104693
	PF3D7_1001600	alpha/beta hydrolase, putative	0.035	0.083968
	PF3D7_0324900	erythrocyte membrane protein 1, PfEMP1	0.035	0.009725
	PF3D7_0908500	conserved Plasmodium protein, unknown function	0.035	0.007505
	PF3D7_0509100	chromosome condensation protein, putative	0.035	0.027679
	PF3D7_1478300	Plasmodium exported protein, unknown function, pseudogene	0.036	0.017477
	PF3D7_0827000	ATP-dependent RNA helicase DBP10, putative	0.036	0.05479
	PF3D7_0930400	conserved Plasmodium protein, unknown function	0.036	0.081738
	PF3D7_0510100	conserved Plasmodium protein, unknown function	0.036	0.042435
	PF3D7_0426000	erythrocyte membrane protein 1, PfEMP1	0.036	0.040751
	PF3D7_1000600	rifin | PIR protein	0.036	0.013148
	PF3D7_0930000	procollagen lysine 5-dioxygenase, putative	0.037	0.02046
	PF3D7_1148800	Plasmodium exported protein (hyp11), unknown function	0.037	0.026428
	PF3D7_0219600	replication factor C subunit 1, putative	0.037	0.021675
	PF3D7_0408400	conserved Plasmodium protein, unknown function	0.037	0.006596
	PF3D7_0214600	serine/threonine protein kinase, putative	0.038	0.074878
	PF3D7_0709200	Cg6 protein | glutaredoxin-like protein	0.038	0.035286
	PF3D7_1215400	conserved Plasmodium protein, unknown function	0.038	0.017995
	PF3D7_1133700	conserved Plasmodium protein, unknown function	0.038	0.017787
	PF3D7_0411500	tRNA Alanine	0.038	0.02519
	PF3D7_0722200	rhoptry-associated leucine zipper-like protein 1	0.038	0.004515
	PF3D7_0100100	erythrocyte membrane protein 1, PfEMP1	0.038	0.008926
	PF3D7_0204600	conserved Plasmodium protein, unknown function	0.038	0.014063
	PF3D7_0909900	helicase with Zn-finger motif, putative	0.038	0.044206
	PF3D7_0824700	conserved Plasmodium membrane protein, unknown function	0.038	0.029163
	PF3D7_0410100	tRNA Serine	0.038	0.024852
	PF3D7_0711700	erythrocyte membrane protein 1, PfEMP1	0.038	0.061505
	PF3D7_0828800	GPI-anchored micronemal antigen	0.039	0.075245
	PF3D7_1350400	ubiquitin-activating enzyme E1, putative	0.039	0.091658
	PF3D7_0505800	small ubiquitin-related modifier	0.039	0.018269
	PF3D7_1008100	conserved Plasmodium protein, unknown function	0.039	0.040102
	PF3D7_1133300	LEM3/CDC50 family protein, putative	0.039	0.142759
	PF3D7_1216100	conserved Plasmodium membrane protein, unknown function	0.04	0.062058
	PF3D7_1019600	conserved Plasmodium protein, unknown function	0.04	0.001708
	PF3D7_0828500	translation initiation factor EIF-2b alpha subunit, putative	0.04	0.051417
	PF3D7_0721600	40S ribosomal protein S5, putative	0.04	0.050029
	PF3D7_1220700	conserved Plasmodium protein, unknown function	0.041	0.156016
	PF3D7_0817700	rhoptry neck protein 5	0.042	0.03192
	PF3D7_0830900	Plasmodium exported protein, unknown function	0.042	0.08738
	PF3D7_1144800	conserved Plasmodium protein, unknown function	0.042	0.044271
	PF3D7_0813300	conserved Plasmodium protein, unknown function	0.042	0.013833
	PF3D7_0717100	conserved Plasmodium protein, unknown function	0.042	0.039381
	PF3D7_0814500	conserved Plasmodium protein, unknown function	0.042	0.018988
	PF3D7_1469200	shewanella-like protein phosphatase 1, putative	0.043	0.018001
	PF3D7_0617600	stevor | PIR protein	0.043	0.004222
	PF3D7_1300300	erythrocyte membrane protein 1, PfEMP1	0.043	0.017379
	PF3D7_1367700	alanine--tRNA ligase	0.043	0.037564
	PF3D7_1136900	subtilisin-like protease 2	0.044	0.108881
	PF3D7_1405900	RNA-binding protein, putative	0.044	0.025494
	PF3D7_0607100	MYND finger protein, putative	0.044	0.010988
	PF3D7_1366300	conserved Plasmodium protein, unknown function	0.044	0.058944
	PF3D7_1132600	pre-mRNA splicing factor, putative	0.045	0.018703
	PF3D7_0510200	peptidyl-prolyl cis-trans isomerase	0.045	0.011696
	PF3D7_0309500	asparagine synthetase, putative	0.045	0.009194
	PF3D7_0905400	high molecular weight rhoptry protein 3	0.045	0.024673
	PF3D7_1463200	replication factor C3	0.046	0.071286
	PF3D7_1121600	circumsporozoite-related antigen | exported protein 1	0.046	0.00446
	PF3D7_0521800	nucleotide binding protein, putative	0.046	0.07809
	PF3D7_0525900	NIMA related kinase 2	0.047	0.026791
	PF3D7_0206500	conserved Plasmodium protein, unknown function	0.047	0.035567
	PF3D7_0831400	Plasmodium exported protein, unknown function	0.048	0.030588
	PF3D7_0624600	SNF2 helicase, putative	0.048	0.008889
	PF3D7_0618000	conserved Plasmodium membrane protein, unknown function	0.049	0.034466
	PF3D7_1001500	early transcribed membrane protein 10.1	0.049	0.026632
	PF3D7_1334000	conserved Plasmodium protein, unknown function	0.049	0.02405
	PF3D7_0207300	serine repeat antigen 8	0.05	0.042464
	PF3D7_1476900	Plasmodium exported protein, unknown function, pseudogene	0.05	0.017739
